# Supplementary material for: Modified aryldifluorophenylsilicates with improved activity and selectivity in nucleophilic fluorination of secondary substrates
Source: RSC Adv. 2024 Jul 15;14(31):22326–34. doi: 10.1039/d4ra04332d (PMC11247957; doi:10.1039/d4ra04332d)
Supplement: RA-014-D4RA04332D-s002 [file RA-014-D4RA04332D-s002.cif]

# Electronic Supplementary Material (ESI) for RSC Advances.
# This journal is © The Royal Society of Chemistry 2024

####################################################################### 
# 
# This file contains crystal structure data downloaded from the 
# Cambridge Structural Database (CSD) hosted by the Cambridge 
# Crystallographic Data Centre (CCDC).
# 
# Full information about CCDC data access policies and citation 
# guidelines are available at http://www.ccdc.cam.ac.uk/access/V1 
# 
# Audit and citation data items may have been added by the CCDC. 
# Please retain this information to preserve the provenance of 
# this file and to allow appropriate attribution of the data. 
# 
#######################################################################

data_I
_database_code_depnum_ccdc_archive 'CCDC 2312704'
loop_
_audit_author_name
_audit_author_address
'Jan Cejka'
;UCT Prague
Czech Republic
;
_audit_update_record             
;
2023-12-07 deposited with the CCDC.	2024-07-04 downloaded from the CCDC.
;

_exptl_special_details           
; 
 The crystal was 
placed in the cold stream of an Oxford 
Cryosystems open-flow nitrogen cryostat (Cosier & 
Glazer, 1986) with a nominal stability of 0.1K. 
 
Cosier, J. & Glazer, A.M., 1986. J. Appl. Cryst. 105-107. 
;


#--------------------------------------------------------------- 
# _oxford_ data items, April 2010: 
# There is some uncertainty about the correct way of forming local data 
# names, e.g. 

# _atom_site_special_shape_oxford 
# or 
# _oxford_atom_site_special_shape 

# see: 
# http://www.iucr.org/resources/cif/spec/version1.1/semantics#namespace 

# A reserved prefix, e.g. foo, must be used in the following way 
# " If the data file contains items defined in a DDL1 dictionary, the 
# local data names assigned under the reserved prefix must contain it as 
# their first component, e.g. _foo_atom_site_my_item. " 

# However, this seems to say the opposite: 
# http://www.iucr.org/__data/iucr/cif/standard/cifstd8.html 

# According to advice from the IUCr, CRYSTALS is correct 
#--------------------------------------------------------------- 
# End of 'script/refcif.dat' 
#end of refcif 
_cell_length_a                   9.6320(2)
_cell_length_b                   18.7983(4)
_cell_length_c                   19.1207(4)
_cell_angle_alpha                90
_cell_angle_beta                 102.4507(8)
_cell_angle_gamma                90
_cell_volume                     3380.67(12)

_symmetry_cell_setting           monoclinic
_symmetry_space_group_name_H-M   'P 1 21/c 1 '
_symmetry_space_group_name_Hall  ?
loop_
_symmetry_equiv_pos_as_xyz
x,y,z
-x,-y,-z
-x,y+1/2,-z+1/2
x,-y+1/2,z+1/2

loop_
_atom_type_symbol
_atom_type_scat_dispersion_real
_atom_type_scat_dispersion_imag
_atom_type_scat_Cromer_Mann_a1
_atom_type_scat_Cromer_Mann_b1
_atom_type_scat_Cromer_Mann_a2
_atom_type_scat_Cromer_Mann_b2
_atom_type_scat_Cromer_Mann_a3
_atom_type_scat_Cromer_Mann_b3
_atom_type_scat_Cromer_Mann_a4
_atom_type_scat_Cromer_Mann_b4
_atom_type_scat_Cromer_Mann_c
_atom_type_scat_source
C 0.0181 0.0091 2.3100 20.8439 1.0200 10.2075 1.5886 0.5687 0.8650 51.6512
0.2156 'International Tables Vol C 4.2.6.8 and 6.1.1.4'
H 0.0000 0.0000 0.4930 10.5109 0.3229 26.1257 0.1402 3.1424 0.0408 57.7998
0.0030 'International Tables Vol C 4.2.6.8 and 6.1.1.4'
N 0.0311 0.0180 12.2126 0.0057 3.1322 9.8933 2.0125 28.9975 1.1663 0.5826
-11.5290 'International Tables Vol C 4.2.6.8 and 6.1.1.4'
O 0.0492 0.0322 3.0485 13.2771 2.2868 5.7011 1.5463 0.3239 0.8670 32.9089
0.2508 'International Tables Vol C 4.2.6.8 and 6.1.1.4'
F 0.0727 0.0534 3.5392 10.2825 2.6412 4.2944 1.5170 0.2615 1.0243 26.1476
0.2776 'International Tables Vol C 4.2.6.8 and 6.1.1.4'
Si 0.2541 0.3302 6.2915 2.4386 3.0353 32.3337 1.9891 0.6785 1.5410 81.6937
1.1407 'International Tables Vol C 4.2.6.8 and 6.1.1.4'


_cell_formula_units_Z            4

# Given Formula = C34 H40 F2 N1 O1 Si1 
# Dc =      1.07 Fooo =   1164.00 Mu =      8.90 M =    544.78
# Found Formula = C35 H53.00 F2 N1 O1 Si1 
# Dc =      1.12 FOOO =   1239.99 Mu =      9.02 M =    569.89

_chemical_formula_sum            'C35 H53.00 F2 N1 O1 Si1'
_chemical_formula_moiety         'C35 H53.00 F2 N1 O1 Si1'
_chemical_compound_source        .
_chemical_formula_weight         569.89


_cell_measurement_reflns_used    9121
_cell_measurement_theta_min      2.37
_cell_measurement_theta_max      74.53
_cell_measurement_temperature    180

_exptl_crystal_description       prism
_exptl_crystal_colour            colourless
_exptl_crystal_size_min          0.140
_exptl_crystal_size_mid          0.221
_exptl_crystal_size_max          0.392

_exptl_crystal_density_diffrn    1.120
_exptl_crystal_density_meas      'not measured'
_exptl_crystal_density_method    'not measured'
# Non-dispersive F(000): 
_exptl_crystal_F_000             1239.987
_exptl_absorpt_coefficient_mu    0.902

# Sheldrick geometric approximatio 0.82 0.88 
_exptl_absorpt_correction_type   multi-scan
_exptl_absorpt_process_details   'SADABS (Siemens, 1996)'
_exptl_absorpt_correction_T_min  0.76
_exptl_absorpt_correction_T_max  0.88
_diffrn_measurement_device_type  'Bruker Kappa Apex4'
_diffrn_measurement_device       Area
_diffrn_radiation_monochromator  graphite
_diffrn_radiation_type           'Cu K\a'
_diffrn_radiation_wavelength     1.54178
_diffrn_measurement_method       '\f & \w scans'

# If a reference occurs more than once, delete the author 
# and date from subsequent references. 
_computing_data_collection       'Apex4 (Bruker AXS, 2019)'
_computing_cell_refinement       'SAINT V8.40B (Bruker AXS LLC, 2019)'
_computing_data_reduction        'SAINT V8.40B (Bruker AXS LLC, 2019)'
_computing_structure_solution    'SIR92 (Altomare et al., 1994)'
_computing_structure_refinement  'CRYSTALS (Betteridge et al., 2003)'
_computing_publication_material  'CRYSTALS (Betteridge et al., 2003)'


_diffrn_standards_interval_time  .
_diffrn_standards_interval_count .
_diffrn_standards_number         0
_diffrn_standards_decay_%        .

_diffrn_ambient_temperature      180
_diffrn_reflns_number            67833
_diffrn_reflns_av_unetI/netI     0.068
_reflns_number_total             6188
_diffrn_reflns_av_R_equivalents  0.041
# Number of reflections without Friedels Law is 0 
# Number of reflections with Friedels Law is 6188 
# Theoretical number of reflections is about 12382 


_diffrn_reflns_theta_min         3.336
_diffrn_reflns_theta_max         68.241
_diffrn_measured_fraction_theta_max 0.998

_diffrn_reflns_theta_full        68.241
_diffrn_measured_fraction_theta_full 0.998


_diffrn_reflns_limit_h_min       -9
_diffrn_reflns_limit_h_max       11
_diffrn_reflns_limit_k_min       -22
_diffrn_reflns_limit_k_max       22
_diffrn_reflns_limit_l_min       -23
_diffrn_reflns_limit_l_max       23
_reflns_limit_h_min              -11
_reflns_limit_h_max              11
_reflns_limit_k_min              0
_reflns_limit_k_max              22
_reflns_limit_l_min              0
_reflns_limit_l_max              22

_oxford_diffrn_Wilson_B_factor   3.28
_oxford_diffrn_Wilson_scale      53.12

_atom_sites_solution_primary     direct #heavy,direct,difmap,geom,iterative
# _atom_sites_solution_secondary  difmap
_atom_sites_solution_hydrogens   difmap

_refine_diff_density_min         -0.30
_refine_diff_density_max         0.30


# The current dictionary definitions do not cover the 
# situation where the reflections used for refinement were 
# selected by a user-defined sigma threshold 

# Explicitly named reflections are ALWAYS excluded from R&wR 

# The values actually used during refinement 
# These are labelled "all" for compatibility with PLATON 
_oxford_refine_reflns_threshold_expression I>-3.0\s(I)
_refine_ls_number_restraints     0
_refine_ls_number_parameters     361
_refine_ls_number_reflns         6188
_refine_ls_R_factor_ref          0.0425
_refine_ls_wR_factor_ref         0.1119
_refine_ls_goodness_of_fit_ref   0.9995
_refine_ls_shift/su_max          0.0007401
_refine_ls_shift/su_mean         0.0000609


# Computed with I/sigma = -10 
_reflns_number_all               6188
_refine_ls_R_factor_all          0.0425
_refine_ls_wR_factor_all         0.1119

# Computed with I/sigma = +2 a la SHELX 
_reflns_threshold_expression     I>2.0\s(I)
_reflns_number_gt                5558
_refine_ls_R_factor_gt           0.0393
_refine_ls_wR_factor_gt          0.1090


_refine_ls_structure_factor_coef Fsqd
_refine_ls_matrix_type           full
_refine_ls_hydrogen_treatment    constr #undef, noref, refall,
# refxyz, refU, constr or mixed
_refine_ls_weighting_scheme      calc
_refine_ls_weighting_details     
;
 Method= Modified Sheldrick 
 w=1/[\s^2^(F^2^) + ( 0.06P)^2^ + 1.02P] 
 ,where P=(max(Fo^2^,0) + 2Fc^2^)/3 
;

# Uequiv = arithmetic mean of Ui i.e. Ueqiv = (U1+U2+U3)/3

# Replace last . with number of unfound hydrogen atoms attached to an atom.

# ..._refinement_flags_... 
# . no refinement constraints           S special position constraint on site
# G rigid group refinement of site      R riding atom
# D distance or angle restraint on site T thermal displacement constraints
# U Uiso or Uij restraint (rigid bond)  P partial occupancy constraint


loop_
_atom_site_label
_atom_site_type_symbol
_atom_site_fract_x
_atom_site_fract_y
_atom_site_fract_z
_atom_site_U_iso_or_equiv
_atom_site_occupancy
_atom_site_adp_type
_atom_site_refinement_flags_posn
_atom_site_refinement_flags_adp
_atom_site_refinement_flags_occupancy
_atom_site_disorder_assembly
_atom_site_disorder_group
_atom_site_attached_hydrogens
Si1 Si 0.15575(4) 0.70064(2) 0.624071(18) 0.0368 1.0000 Uani . . . . . .
F2 F 0.24070(8) 0.69014(4) 0.55346(4) 0.0407 1.0000 Uani . . . . . .
F3 F 0.07773(9) 0.71120(5) 0.69666(4) 0.0488 1.0000 Uani . . . . . .
C4 C -0.01096(14) 0.65533(7) 0.57225(6) 0.0347 1.0000 Uani . . . . . .
C5 C -0.14362(14) 0.66570(7) 0.59029(7) 0.0375 1.0000 Uani . . . . . .
C6 C -0.26558(14) 0.63206(7) 0.55466(7) 0.0382 1.0000 Uani . . . . . .
C7 C -0.25957(13) 0.58466(7) 0.49978(7) 0.0358 1.0000 Uani . . . . . .
C8 C -0.13208(14) 0.57303(7) 0.47941(7) 0.0371 1.0000 Uani . . . . . .
C9 C -0.01112(14) 0.60901(7) 0.51526(7) 0.0362 1.0000 Uani . . . . . .
C11 C -0.37995(16) 0.49139(8) 0.42555(9) 0.0499 1.0000 Uani . . . . . .
C12 C 0.16417(15) 0.80140(8) 0.61538(8) 0.0452 1.0000 Uani . . . . . .
C13 C 0.04990(19) 0.84468(10) 0.62218(12) 0.0659 1.0000 Uani . . . . . .
C14 C 0.0494(2) 0.91733(11) 0.61099(13) 0.0792 1.0000 Uani . . . . . .
C15 C 0.1650(3) 0.94999(11) 0.59509(13) 0.0843 1.0000 Uani . . . . . .
C16 C 0.2812(3) 0.90983(12) 0.59076(16) 0.0982 1.0000 Uani . . . . . .
C17 C 0.2789(2) 0.83662(11) 0.59978(13) 0.0723 1.0000 Uani . . . . . .
C18 C 0.30661(14) 0.64750(7) 0.68293(7) 0.0384 1.0000 Uani . . . . . .
C19 C 0.44795(15) 0.65384(8) 0.67646(8) 0.0434 1.0000 Uani . . . . . .
C20 C 0.55818(17) 0.61648(9) 0.72006(9) 0.0531 1.0000 Uani . . . . . .
C21 C 0.52946(19) 0.56957(10) 0.77057(9) 0.0593 1.0000 Uani . . . . . .
C22 C 0.3905(2) 0.56106(9) 0.77789(9) 0.0576 1.0000 Uani . . . . . .
C23 C 0.28163(17) 0.60014(8) 0.73530(8) 0.0456 1.0000 Uani . . . . . .
C25 C 0.22668(14) 0.76421(9) 0.35207(8) 0.0440 1.0000 Uani . . . . . .
C26 C 0.12253(15) 0.76737(10) 0.40097(8) 0.0506 1.0000 Uani . . . . . .
C27 C 0.00208(18) 0.81812(11) 0.36853(10) 0.0627 1.0000 Uani . . . . . .
C28 C -0.1115(2) 0.82087(13) 0.41168(12) 0.0767 1.0000 Uani . . . . . .
C29 C 0.30922(15) 0.64034(8) 0.38800(8) 0.0436 1.0000 Uani . . . . . .
C30 C 0.21761(16) 0.60397(9) 0.32389(9) 0.0511 1.0000 Uani . . . . . .
C31 C 0.17860(18) 0.52951(10) 0.34428(10) 0.0600 1.0000 Uani . . . . . .
C32 C 0.0897(2) 0.48839(11) 0.28300(12) 0.0705 1.0000 Uani . . . . . .
C33 C 0.43689(15) 0.71859(9) 0.31645(8) 0.0440 1.0000 Uani . . . . . .
C34 C 0.56786(16) 0.67181(9) 0.32619(9) 0.0507 1.0000 Uani . . . . . .
C35 C 0.64426(19) 0.68251(11) 0.26567(10) 0.0645 1.0000 Uani . . . . . .
C36 C 0.7770(2) 0.63726(12) 0.27349(12) 0.0739 1.0000 Uani . . . . . .
C37 C 0.44645(15) 0.74064(8) 0.44687(7) 0.0438 1.0000 Uani . . . . . .
C38 C 0.49489(17) 0.81737(9) 0.45044(9) 0.0541 1.0000 Uani . . . . . .
C39 C 0.60592(18) 0.83118(11) 0.51895(10) 0.0619 1.0000 Uani . . . . . .
C40 C 0.6490(2) 0.90891(13) 0.52791(16) 0.0918 1.0000 Uani . . . . . .
O10 O -0.38580(10) 0.55207(5) 0.46963(6) 0.0453 1.0000 Uani . . . . . .
N24 N 0.35478(11) 0.71568(7) 0.37601(6) 0.0405 1.0000 Uani . . . . . .
H51 H -0.1481 0.6966 0.6296 0.0451 1.0000 Uiso R . . . . .
H61 H -0.3589 0.6407 0.5675 0.0431 1.0000 Uiso R . . . . .
H81 H -0.1248 0.5405 0.4417 0.0424 1.0000 Uiso R . . . . .
H91 H 0.0741 0.6010 0.5008 0.0439 1.0000 Uiso R . . . . .
H111 H -0.3503 0.5065 0.3809 0.0703 1.0000 Uiso R . . . . .
H112 H -0.3177 0.4554 0.4508 0.0730 1.0000 Uiso R . . . . .
H113 H -0.4788 0.4734 0.4124 0.0729 1.0000 Uiso R . . . . .
H131 H -0.0327 0.8236 0.6321 0.0765 1.0000 Uiso R . . . . .
H141 H -0.0338 0.9457 0.6120 0.0974 1.0000 Uiso R . . . . .
H151 H 0.1622 1.0002 0.5863 0.0991 1.0000 Uiso R . . . . .
H161 H 0.3617 0.9324 0.5789 0.1141 1.0000 Uiso R . . . . .
H171 H 0.3592 0.8117 0.5927 0.0878 1.0000 Uiso R . . . . .
H191 H 0.4728 0.6836 0.6411 0.0493 1.0000 Uiso R . . . . .
H201 H 0.6552 0.6234 0.7176 0.0642 1.0000 Uiso R . . . . .
H211 H 0.6017 0.5443 0.7993 0.0705 1.0000 Uiso R . . . . .
H221 H 0.3658 0.5308 0.8120 0.0692 1.0000 Uiso R . . . . .
H231 H 0.1861 0.5925 0.7407 0.0547 1.0000 Uiso R . . . . .
H251 H 0.1778 0.7439 0.3042 0.0526 1.0000 Uiso R . . . . .
H252 H 0.2633 0.8105 0.3463 0.0514 1.0000 Uiso R . . . . .
H261 H 0.0823 0.7209 0.4046 0.0604 1.0000 Uiso R . . . . .
H262 H 0.1648 0.7867 0.4468 0.0592 1.0000 Uiso R . . . . .
H271 H -0.0430 0.8031 0.3203 0.0727 1.0000 Uiso R . . . . .
H272 H 0.0447 0.8650 0.3700 0.0764 1.0000 Uiso R . . . . .
H281 H -0.0726 0.8385 0.4604 0.1088 1.0000 Uiso R . . . . .
H282 H -0.1916 0.8523 0.3873 0.1106 1.0000 Uiso R . . . . .
H283 H -0.1490 0.7716 0.4129 0.1088 1.0000 Uiso R . . . . .
H291 H 0.2550 0.6428 0.4248 0.0501 1.0000 Uiso R . . . . .
H292 H 0.3987 0.6137 0.4038 0.0496 1.0000 Uiso R . . . . .
H301 H 0.1283 0.6294 0.3051 0.0618 1.0000 Uiso R . . . . .
H302 H 0.2688 0.6002 0.2833 0.0591 1.0000 Uiso R . . . . .
H311 H 0.2643 0.5027 0.3612 0.0704 1.0000 Uiso R . . . . .
H312 H 0.1221 0.5331 0.3813 0.0722 1.0000 Uiso R . . . . .
H321 H 0.0042 0.5109 0.2662 0.1019 1.0000 Uiso R . . . . .
H322 H 0.1349 0.4858 0.2442 0.1025 1.0000 Uiso R . . . . .
H323 H 0.0736 0.4414 0.2979 0.1033 1.0000 Uiso R . . . . .
H331 H 0.4583 0.7665 0.3119 0.0530 1.0000 Uiso R . . . . .
H332 H 0.3733 0.7039 0.2719 0.0546 1.0000 Uiso R . . . . .
H341 H 0.6361 0.6831 0.3708 0.0600 1.0000 Uiso R . . . . .
H342 H 0.5426 0.6235 0.3276 0.0614 1.0000 Uiso R . . . . .
H351 H 0.6666 0.7336 0.2645 0.0768 1.0000 Uiso R . . . . .
H352 H 0.5835 0.6738 0.2213 0.0754 1.0000 Uiso R . . . . .
H361 H 0.8174 0.6445 0.2324 0.1103 1.0000 Uiso R . . . . .
H362 H 0.8464 0.6507 0.3181 0.1124 1.0000 Uiso R . . . . .
H363 H 0.7561 0.5882 0.2772 0.1116 1.0000 Uiso R . . . . .
H371 H 0.3940 0.7318 0.4835 0.0509 1.0000 Uiso R . . . . .
H372 H 0.5284 0.7108 0.4556 0.0487 1.0000 Uiso R . . . . .
H381 H 0.4150 0.8487 0.4491 0.0649 1.0000 Uiso R . . . . .
H382 H 0.5356 0.8274 0.4095 0.0635 1.0000 Uiso R . . . . .
H391 H 0.6886 0.8028 0.5171 0.0727 1.0000 Uiso R . . . . .
H392 H 0.5686 0.8143 0.5606 0.0727 1.0000 Uiso R . . . . .
H401 H 0.6857 0.9254 0.4864 0.1280 1.0000 Uiso R . . . . .
H402 H 0.5717 0.9384 0.5316 0.1292 1.0000 Uiso R . . . . .
H403 H 0.7282 0.9148 0.5725 0.1304 1.0000 Uiso R . . . . .
loop_
_atom_site_aniso_label
_atom_site_aniso_U_11
_atom_site_aniso_U_22
_atom_site_aniso_U_33
_atom_site_aniso_U_23
_atom_site_aniso_U_13
_atom_site_aniso_U_12
Si1 0.0347(2) 0.0497(2) 0.02531(19) -0.00498(14) 0.00470(14) -0.00081(15)
F2 0.0386(4) 0.0558(5) 0.0288(4) -0.0025(3) 0.0101(3) -0.0025(3)
F3 0.0422(4) 0.0765(6) 0.0271(4) -0.0089(4) 0.0064(3) 0.0029(4)
C4 0.0367(7) 0.0419(7) 0.0245(6) 0.0033(5) 0.0047(5) 0.0027(5)
C5 0.0392(7) 0.0437(7) 0.0297(6) -0.0014(5) 0.0075(5) 0.0047(6)
C6 0.0336(7) 0.0446(7) 0.0362(7) 0.0018(6) 0.0075(5) 0.0071(5)
C7 0.0332(6) 0.0371(7) 0.0341(7) 0.0047(5) 0.0005(5) 0.0035(5)
C8 0.0390(7) 0.0409(7) 0.0299(6) -0.0023(5) 0.0042(5) 0.0039(5)
C9 0.0348(7) 0.0450(7) 0.0289(6) 0.0004(5) 0.0069(5) 0.0030(5)
C11 0.0444(8) 0.0473(8) 0.0538(9) -0.0117(7) 0.0013(7) -0.0012(6)
C12 0.0429(8) 0.0555(9) 0.0351(7) -0.0106(6) 0.0035(6) -0.0030(6)
C13 0.0460(9) 0.0617(11) 0.0874(14) -0.0185(10) 0.0086(9) -0.0009(8)
C14 0.0658(12) 0.0584(11) 0.1034(17) -0.0229(11) -0.0035(11) 0.0089(9)
C15 0.1084(18) 0.0524(11) 0.0925(16) -0.0137(11) 0.0223(14) -0.0049(11)
C16 0.1116(19) 0.0610(13) 0.142(2) -0.0183(14) 0.0719(18) -0.0206(13)
C17 0.0694(12) 0.0600(11) 0.0992(16) -0.0157(10) 0.0438(11) -0.0086(9)
C18 0.0404(7) 0.0449(7) 0.0280(6) -0.0096(5) 0.0028(5) -0.0027(6)
C19 0.0415(7) 0.0506(8) 0.0372(7) -0.0084(6) 0.0069(6) 0.0014(6)
C20 0.0430(8) 0.0619(10) 0.0508(9) -0.0129(8) 0.0021(7) 0.0077(7)
C21 0.0594(10) 0.0614(10) 0.0494(9) -0.0045(8) -0.0055(8) 0.0169(8)
C22 0.0774(12) 0.0509(9) 0.0408(8) 0.0026(7) 0.0044(8) 0.0025(8)
C23 0.0495(8) 0.0496(8) 0.0359(7) -0.0053(6) 0.0055(6) -0.0049(6)
C25 0.0348(7) 0.0577(9) 0.0394(7) 0.0191(6) 0.0074(6) 0.0119(6)
C26 0.0380(8) 0.0719(10) 0.0430(8) 0.0162(7) 0.0112(6) 0.0134(7)
C27 0.0502(9) 0.0802(12) 0.0596(10) 0.0157(9) 0.0165(8) 0.0236(9)
C28 0.0561(11) 0.1064(17) 0.0713(13) -0.0012(12) 0.0219(10) 0.0249(11)
C29 0.0351(7) 0.0554(9) 0.0407(7) 0.0199(6) 0.0092(6) 0.0066(6)
C30 0.0423(8) 0.0613(10) 0.0481(8) 0.0167(7) 0.0064(6) 0.0043(7)
C31 0.0511(9) 0.0655(11) 0.0630(11) 0.0185(9) 0.0114(8) -0.0013(8)
C32 0.0526(10) 0.0661(11) 0.0861(14) 0.0146(10) 0.0001(9) -0.0028(8)
C33 0.0402(7) 0.0565(9) 0.0381(7) 0.0162(6) 0.0145(6) 0.0070(6)
C34 0.0438(8) 0.0628(10) 0.0492(9) 0.0167(7) 0.0179(7) 0.0110(7)
C35 0.0562(10) 0.0872(13) 0.0573(10) 0.0208(9) 0.0283(8) 0.0205(9)
C36 0.0632(11) 0.0897(14) 0.0792(13) 0.0111(11) 0.0381(10) 0.0215(10)
C37 0.0339(7) 0.0619(9) 0.0358(7) 0.0141(6) 0.0080(6) 0.0078(6)
C38 0.0447(8) 0.0630(10) 0.0551(9) 0.0111(8) 0.0116(7) 0.0042(7)
C39 0.0414(8) 0.0790(12) 0.0653(11) -0.0028(9) 0.0115(8) 0.0009(8)
C40 0.0627(12) 0.0851(15) 0.126(2) -0.0234(14) 0.0161(13) -0.0036(11)
O10 0.0345(5) 0.0480(6) 0.0503(6) -0.0098(4) 0.0023(4) 0.0006(4)
N24 0.0313(6) 0.0553(7) 0.0353(6) 0.0173(5) 0.0083(5) 0.0080(5)

_refine_ls_extinction_method     None
_oxford_refine_ls_scale          0.14223(6)
loop_
_geom_bond_atom_site_label_1
_geom_bond_site_symmetry_1
_geom_bond_atom_site_label_2
_geom_bond_site_symmetry_2
_geom_bond_distance
_geom_bond_publ_flag
Si1 . F2 . 1.7343(8) yes
Si1 . F3 . 1.7264(8) yes
Si1 . C4 . 1.8972(14) yes
Si1 . C12 . 1.9045(17) yes
Si1 . C18 . 1.9160(14) yes
C4 . C5 . 1.4071(18) yes
C4 . C9 . 1.3947(18) yes
C5 . C6 . 1.3780(19) yes
C5 . H51 . 0.958 no
C6 . C7 . 1.3873(19) yes
C6 . H61 . 0.994 no
C7 . C8 . 1.3833(19) yes
C7 . O10 . 1.3725(16) yes
C8 . C9 . 1.3929(19) yes
C8 . H81 . 0.960 no
C9 . H91 . 0.934 no
C11 . O10 . 1.4267(18) yes
C11 . H111 . 0.998 no
C11 . H112 . 0.961 no
C11 . H113 . 0.991 no
C12 . C13 . 1.397(2) yes
C12 . C17 . 1.375(2) yes
C13 . C14 . 1.382(3) yes
C13 . H131 . 0.944 no
C14 . C15 . 1.362(3) yes
C14 . H141 . 0.966 no
C15 . C16 . 1.367(3) yes
C15 . H151 . 0.957 no
C16 . C17 . 1.388(3) yes
C16 . H161 . 0.953 no
C17 . H171 . 0.939 no
C18 . C19 . 1.398(2) yes
C18 . C23 . 1.399(2) yes
C19 . C20 . 1.391(2) yes
C19 . H191 . 0.947 no
C20 . C21 . 1.379(3) yes
C20 . H201 . 0.955 no
C21 . C22 . 1.385(3) yes
C21 . H211 . 0.921 no
C22 . C23 . 1.391(2) yes
C22 . H221 . 0.934 no
C23 . H231 . 0.959 no
C25 . C26 . 1.513(2) yes
C25 . N24 . 1.5235(16) yes
C25 . H251 . 1.010 no
C25 . H252 . 0.954 no
C26 . C27 . 1.527(2) yes
C26 . H261 . 0.965 no
C26 . H262 . 0.954 no
C27 . C28 . 1.507(2) yes
C27 . H271 . 0.973 no
C27 . H272 . 0.971 no
C28 . H281 . 0.984 no
C28 . H282 . 1.002 no
C28 . H283 . 0.996 no
C29 . C30 . 1.511(2) yes
C29 . N24 . 1.5146(19) yes
C29 . H291 . 0.964 no
C29 . H292 . 0.986 no
C30 . C31 . 1.522(2) yes
C30 . H301 . 0.981 no
C30 . H302 . 1.007 no
C31 . C32 . 1.507(3) yes
C31 . H311 . 0.962 no
C31 . H312 . 0.984 no
C32 . H321 . 0.920 no
C32 . H322 . 0.938 no
C32 . H323 . 0.950 no
C33 . C34 . 1.516(2) yes
C33 . N24 . 1.5211(17) yes
C33 . H331 . 0.932 no
C33 . H332 . 0.976 no
C34 . C35 . 1.513(2) yes
C34 . H341 . 0.981 no
C34 . H342 . 0.942 no
C35 . C36 . 1.516(2) yes
C35 . H351 . 0.985 no
C35 . H352 . 0.936 no
C36 . H361 . 0.959 no
C36 . H362 . 0.996 no
C36 . H363 . 0.950 no
C37 . C38 . 1.513(2) yes
C37 . N24 . 1.5231(19) yes
C37 . H371 . 0.962 no
C37 . H372 . 0.953 no
C38 . C39 . 1.524(2) yes
C38 . H381 . 0.965 no
C38 . H382 . 0.966 no
C39 . C40 . 1.519(3) yes
C39 . H391 . 0.966 no
C39 . H392 . 0.993 no
C40 . H401 . 0.986 no
C40 . H402 . 0.942 no
C40 . H403 . 1.020 no
loop_
_geom_angle_atom_site_label_1
_geom_angle_site_symmetry_1
_geom_angle_atom_site_label_2
_geom_angle_site_symmetry_2
_geom_angle_atom_site_label_3
_geom_angle_site_symmetry_3
_geom_angle
_geom_angle_publ_flag
F2 . Si1 . F3 . 177.72(4) yes
F2 . Si1 . C4 . 91.75(5) yes
F3 . Si1 . C4 . 90.31(5) yes
F2 . Si1 . C12 . 90.53(5) yes
F3 . Si1 . C12 . 89.42(6) yes
C4 . Si1 . C12 . 116.62(6) yes
F2 . Si1 . C18 . 88.43(5) yes
F3 . Si1 . C18 . 89.67(5) yes
C4 . Si1 . C18 . 121.47(6) yes
C12 . Si1 . C18 . 121.91(6) yes
Si1 . C4 . C5 . 121.39(10) yes
Si1 . C4 . C9 . 123.13(10) yes
C5 . C4 . C9 . 115.47(12) yes
C4 . C5 . C6 . 122.52(12) yes
C4 . C5 . H51 . 118.2 no
C6 . C5 . H51 . 119.3 no
C5 . C6 . C7 . 119.91(12) yes
C5 . C6 . H61 . 121.5 no
C7 . C6 . H61 . 118.6 no
C6 . C7 . C8 . 119.92(12) yes
C6 . C7 . O10 . 115.26(12) yes
C8 . C7 . O10 . 124.82(12) yes
C7 . C8 . C9 . 118.93(12) yes
C7 . C8 . H81 . 121.7 no
C9 . C8 . H81 . 119.4 no
C4 . C9 . C8 . 123.20(12) yes
C4 . C9 . H91 . 118.6 no
C8 . C9 . H91 . 118.2 no
O10 . C11 . H111 . 109.5 no
O10 . C11 . H112 . 111.4 no
H111 . C11 . H112 . 111.5 no
O10 . C11 . H113 . 105.3 no
H111 . C11 . H113 . 108.5 no
H112 . C11 . H113 . 110.4 no
Si1 . C12 . C13 . 121.45(13) yes
Si1 . C12 . C17 . 123.32(13) yes
C13 . C12 . C17 . 115.19(17) yes
C12 . C13 . C14 . 122.50(19) yes
C12 . C13 . H131 . 119.3 no
C14 . C13 . H131 . 118.1 no
C13 . C14 . C15 . 120.3(2) yes
C13 . C14 . H141 . 121.1 no
C15 . C14 . H141 . 118.5 no
C14 . C15 . C16 . 118.9(2) yes
C14 . C15 . H151 . 119.3 no
C16 . C15 . H151 . 121.7 no
C15 . C16 . C17 . 120.3(2) yes
C15 . C16 . H161 . 119.1 no
C17 . C16 . H161 . 120.5 no
C16 . C17 . C12 . 122.67(19) yes
C16 . C17 . H171 . 116.2 no
C12 . C17 . H171 . 121.1 no
Si1 . C18 . C19 . 122.21(11) yes
Si1 . C18 . C23 . 121.77(11) yes
C19 . C18 . C23 . 116.01(13) yes
C18 . C19 . C20 . 122.40(15) yes
C18 . C19 . H191 . 120.9 no
C20 . C19 . H191 . 116.7 no
C19 . C20 . C21 . 120.02(16) yes
C19 . C20 . H201 . 122.1 no
C21 . C20 . H201 . 117.9 no
C20 . C21 . C22 . 119.26(15) yes
C20 . C21 . H211 . 120.6 no
C22 . C21 . H211 . 120.1 no
C21 . C22 . C23 . 120.20(16) yes
C21 . C22 . H221 . 122.5 no
C23 . C22 . H221 . 117.2 no
C18 . C23 . C22 . 122.07(15) yes
C18 . C23 . H231 . 119.3 no
C22 . C23 . H231 . 118.5 no
C26 . C25 . N24 . 116.09(11) yes
C26 . C25 . H251 . 109.5 no
N24 . C25 . H251 . 103.6 no
C26 . C25 . H252 . 110.3 no
N24 . C25 . H252 . 106.5 no
H251 . C25 . H252 . 110.6 no
C25 . C26 . C27 . 108.70(12) yes
C25 . C26 . H261 . 109.8 no
C27 . C26 . H261 . 108.3 no
C25 . C26 . H262 . 111.9 no
C27 . C26 . H262 . 105.7 no
H261 . C26 . H262 . 112.2 no
C26 . C27 . C28 . 112.15(15) yes
C26 . C27 . H271 . 110.4 no
C28 . C27 . H271 . 107.5 no
C26 . C27 . H272 . 106.0 no
C28 . C27 . H272 . 107.8 no
H271 . C27 . H272 . 113.1 no
C27 . C28 . H281 . 110.9 no
C27 . C28 . H282 . 110.1 no
H281 . C28 . H282 . 109.9 no
C27 . C28 . H283 . 106.9 no
H281 . C28 . H283 . 110.9 no
H282 . C28 . H283 . 108.2 no
C30 . C29 . N24 . 115.97(11) yes
C30 . C29 . H291 . 107.4 no
N24 . C29 . H291 . 106.7 no
C30 . C29 . H292 . 109.8 no
N24 . C29 . H292 . 105.0 no
H291 . C29 . H292 . 112.0 no
C29 . C30 . C31 . 109.98(13) yes
C29 . C30 . H301 . 112.9 no
C31 . C30 . H301 . 107.2 no
C29 . C30 . H302 . 111.0 no
C31 . C30 . H302 . 108.8 no
H301 . C30 . H302 . 106.7 no
C30 . C31 . C32 . 113.76(15) yes
C30 . C31 . H311 . 109.1 no
C32 . C31 . H311 . 107.1 no
C30 . C31 . H312 . 109.0 no
C32 . C31 . H312 . 106.6 no
H311 . C31 . H312 . 111.2 no
C31 . C32 . H321 . 110.6 no
C31 . C32 . H322 . 111.0 no
H321 . C32 . H322 . 106.3 no
C31 . C32 . H323 . 110.2 no
H321 . C32 . H323 . 110.0 no
H322 . C32 . H323 . 108.8 no
C34 . C33 . N24 . 116.13(11) yes
C34 . C33 . H331 . 112.1 no
N24 . C33 . H331 . 105.4 no
C34 . C33 . H332 . 107.0 no
N24 . C33 . H332 . 108.3 no
H331 . C33 . H332 . 107.7 no
C33 . C34 . C35 . 110.98(13) yes
C33 . C34 . H341 . 111.4 no
C35 . C34 . H341 . 106.9 no
C33 . C34 . H342 . 110.5 no
C35 . C34 . H342 . 108.7 no
H341 . C34 . H342 . 108.2 no
C34 . C35 . C36 . 112.89(15) yes
C34 . C35 . H351 . 107.0 no
C36 . C35 . H351 . 111.4 no
C34 . C35 . H352 . 111.0 no
C36 . C35 . H352 . 109.9 no
H351 . C35 . H352 . 104.3 no
C35 . C36 . H361 . 108.8 no
C35 . C36 . H362 . 109.7 no
H361 . C36 . H362 . 110.6 no
C35 . C36 . H363 . 111.4 no
H361 . C36 . H363 . 109.2 no
H362 . C36 . H363 . 107.2 no
C38 . C37 . N24 . 116.60(12) yes
C38 . C37 . H371 . 109.6 no
N24 . C37 . H371 . 107.5 no
C38 . C37 . H372 . 108.5 no
N24 . C37 . H372 . 105.9 no
H371 . C37 . H372 . 108.4 no
C37 . C38 . C39 . 110.71(14) yes
C37 . C38 . H381 . 110.1 no
C39 . C38 . H381 . 109.1 no
C37 . C38 . H382 . 108.9 no
C39 . C38 . H382 . 109.3 no
H381 . C38 . H382 . 108.6 no
C38 . C39 . C40 . 112.63(18) yes
C38 . C39 . H391 . 107.8 no
C40 . C39 . H391 . 109.2 no
C38 . C39 . H392 . 109.0 no
C40 . C39 . H392 . 110.7 no
H391 . C39 . H392 . 107.3 no
C39 . C40 . H401 . 110.4 no
C39 . C40 . H402 . 111.9 no
H401 . C40 . H402 . 107.5 no
C39 . C40 . H403 . 109.6 no
H401 . C40 . H403 . 107.7 no
H402 . C40 . H403 . 109.6 no
C11 . O10 . C7 . 117.44(11) yes
C25 . N24 . C37 . 111.06(12) yes
C25 . N24 . C33 . 105.76(10) yes
C37 . N24 . C33 . 111.08(10) yes
C25 . N24 . C29 . 111.29(10) yes
C37 . N24 . C29 . 106.54(10) yes
C33 . N24 . C29 . 111.19(12) yes
loop_
_geom_hbond_atom_site_label_D
_geom_hbond_site_symmetry_D
_geom_hbond_atom_site_label_H
_geom_hbond_site_symmetry_H
_geom_hbond_atom_site_label_A
_geom_hbond_site_symmetry_A
_geom_hbond_angle_DHA
_geom_hbond_distance_DH
_geom_hbond_distance_HA
_geom_hbond_distance_DA
_geom_hbond_publ_flag
C29 . H292 . O10 1_655 168 0.99 2.47 3.441(2) yes
loop_
_geom_torsion_atom_site_label_1
_geom_torsion_site_symmetry_1
_geom_torsion_atom_site_label_2
_geom_torsion_site_symmetry_2
_geom_torsion_atom_site_label_3
_geom_torsion_site_symmetry_3
_geom_torsion_atom_site_label_4
_geom_torsion_site_symmetry_4
_geom_torsion
_geom_torsion_publ_flag
F2 . Si1 . C4 . C5 . -159.0(3) yes
F2 . Si1 . C4 . C9 . 22.2(3) yes
F3 . Si1 . C4 . C5 . 22.0(3) yes
F3 . Si1 . C4 . C9 . -156.8(3) yes
C12 . Si1 . C4 . C5 . -67.5(3) yes
C12 . Si1 . C4 . C9 . 113.7(3) yes
C18 . Si1 . C4 . C5 . 111.8(3) yes
C18 . Si1 . C4 . C9 . -67.0(3) yes
F2 . Si1 . C12 . C13 . 139.4(3) yes
F2 . Si1 . C12 . C17 . -38.4(4) yes
F3 . Si1 . C12 . C13 . -42.9(3) yes
F3 . Si1 . C12 . C17 . 139.4(4) yes
C4 . Si1 . C12 . C13 . 47.1(4) yes
C4 . Si1 . C12 . C17 . -130.6(4) yes
C18 . Si1 . C12 . C13 . -132.2(3) yes
C18 . Si1 . C12 . C17 . 50.1(4) yes
F2 . Si1 . C18 . C19 . 36.9(3) yes
F2 . Si1 . C18 . C23 . -143.4(3) yes
F3 . Si1 . C18 . C19 . -141.8(3) yes
F3 . Si1 . C18 . C23 . 37.9(3) yes
C4 . Si1 . C18 . C19 . 128.0(3) yes
C4 . Si1 . C18 . C23 . -52.3(3) yes
C12 . Si1 . C18 . C19 . -52.7(3) yes
C12 . Si1 . C18 . C23 . 127.0(3) yes
Si1 . C4 . C5 . C6 . -178.35(19) yes
Si1 . C4 . C5 . H51 . 0.2 no
C9 . C4 . C5 . C6 . 0.5(3) yes
C9 . C4 . C5 . H51 . 179.1 no
Si1 . C4 . C9 . C8 . 176.78(19) yes
Si1 . C4 . C9 . H91 . -2.2 no
C5 . C4 . C9 . C8 . -2.1(3) yes
C5 . C4 . C9 . H91 . 178.9 no
C4 . C5 . C6 . C7 . 1.5(3) yes
C4 . C5 . C6 . H61 . -178.8 no
H51 . C5 . C6 . C7 . -177.1 no
H51 . C5 . C6 . H61 . 2.6 no
C5 . C6 . C7 . C8 . -2.1(3) yes
C5 . C6 . C7 . O10 . 177.7(2) yes
H61 . C6 . C7 . C8 . 178.2 no
H61 . C6 . C7 . O10 . -2.1 no
C6 . C7 . C8 . C9 . 0.6(3) yes
C6 . C7 . C8 . H81 . 179.9 no
O10 . C7 . C8 . C9 . -179.1(2) yes
O10 . C7 . C8 . H81 . 0.1 no
C6 . C7 . O10 . C11 . -165.5(2) yes
C8 . C7 . O10 . C11 . 14.2(3) yes
C7 . C8 . C9 . C4 . 1.6(3) yes
C7 . C8 . C9 . H91 . -179.5 no
H81 . C8 . C9 . C4 . -177.7 no
H81 . C8 . C9 . H91 . 1.3 no
H111 . C11 . O10 . C7 . -68.1 no
H112 . C11 . O10 . C7 . 55.7 no
H113 . C11 . O10 . C7 . 175.4 no
Si1 . C12 . C13 . C14 . -175.2(3) yes
Si1 . C12 . C13 . H131 . 1.1 no
C17 . C12 . C13 . C14 . 2.7(5) yes
C17 . C12 . C13 . H131 . 179.0 no
Si1 . C12 . C17 . C16 . 177.3(4) yes
Si1 . C12 . C17 . H171 . -0.1 no
C13 . C12 . C17 . C16 . -0.5(6) yes
C13 . C12 . C17 . H171 . -177.9 no
C12 . C13 . C14 . C15 . -2.4(6) yes
C12 . C13 . C14 . H141 . 174.7 no
H131 . C13 . C14 . C15 . -178.7 no
H131 . C13 . C14 . H141 . -1.6 no
C13 . C14 . C15 . C16 . -0.3(7) yes
C13 . C14 . C15 . H151 . 178.5 no
H141 . C14 . C15 . C16 . -177.4 no
H141 . C14 . C15 . H151 . 1.3 no
C14 . C15 . C16 . C17 . 2.4(8) yes
C14 . C15 . C16 . H161 . 179.1 no
H151 . C15 . C16 . C17 . -176.3 no
H151 . C15 . C16 . H161 . 0.3 no
C15 . C16 . C17 . C12 . -2.0(8) yes
C15 . C16 . C17 . H171 . 175.5 no
H161 . C16 . C17 . C12 . -178.6 no
H161 . C16 . C17 . H171 . -1.1 no
Si1 . C18 . C19 . C20 . 178.6(2) yes
Si1 . C18 . C19 . H191 . -2.4 no
C23 . C18 . C19 . C20 . -1.1(4) yes
C23 . C18 . C19 . H191 . 177.8 no
Si1 . C18 . C23 . C22 . 179.6(2) yes
Si1 . C18 . C23 . H231 . 2.5 no
C19 . C18 . C23 . C22 . -0.7(4) yes
C19 . C18 . C23 . H231 . -177.7 no
C18 . C19 . C20 . C21 . 1.9(4) yes
C18 . C19 . C20 . H201 . -175.7 no
H191 . C19 . C20 . C21 . -177.0 no
H191 . C19 . C20 . H201 . 5.4 no
C19 . C20 . C21 . C22 . -0.9(4) yes
C19 . C20 . C21 . H211 . 179.4 no
H201 . C20 . C21 . C22 . 176.8 no
H201 . C20 . C21 . H211 . -2.9 no
C20 . C21 . C22 . C23 . -0.8(4) yes
C20 . C21 . C22 . H221 . -178.5 no
H211 . C21 . C22 . C23 . 178.9 no
H211 . C21 . C22 . H221 . 1.2 no
C21 . C22 . C23 . C18 . 1.6(4) yes
C21 . C22 . C23 . H231 . 178.7 no
H221 . C22 . C23 . C18 . 179.5 no
H221 . C22 . C23 . H231 . -3.5 no
N24 . C25 . C26 . C27 . -179.9(3) yes
N24 . C25 . C26 . H261 . -61.6 no
N24 . C25 . C26 . H262 . 63.7 no
H251 . C25 . C26 . C27 . -63.1 no
H251 . C25 . C26 . H261 . 55.2 no
H251 . C25 . C26 . H262 . -179.6 no
H252 . C25 . C26 . C27 . 58.8 no
H252 . C25 . C26 . H261 . 177.1 no
H252 . C25 . C26 . H262 . -57.6 no
C26 . C25 . N24 . C37 . -62.6(4) yes
C26 . C25 . N24 . C33 . 176.8(3) yes
C26 . C25 . N24 . C29 . 55.9(4) yes
H251 . C25 . N24 . C37 . 177.4 no
H251 . C25 . N24 . C33 . 56.8 no
H251 . C25 . N24 . C29 . -64.1 no
H252 . C25 . N24 . C37 . 60.7 no
H252 . C25 . N24 . C33 . -59.9 no
H252 . C25 . N24 . C29 . 179.2 no
C25 . C26 . C27 . C28 . 176.4(4) yes
C25 . C26 . C27 . H271 . 56.6 no
C25 . C26 . C27 . H272 . -66.2 no
H261 . C26 . C27 . C28 . 57.2 no
H261 . C26 . C27 . H271 . -62.7 no
H261 . C26 . C27 . H272 . 174.6 no
H262 . C26 . C27 . C28 . -63.2 no
H262 . C26 . C27 . H271 . 176.9 no
H262 . C26 . C27 . H272 . 54.2 no
C26 . C27 . C28 . H281 . 61.7 no
C26 . C27 . C28 . H282 . -176.5 no
C26 . C27 . C28 . H283 . -59.3 no
H271 . C27 . C28 . H281 . -176.8 no
H271 . C27 . C28 . H282 . -55.0 no
H271 . C27 . C28 . H283 . 62.2 no
H272 . C27 . C28 . H281 . -54.6 no
H272 . C27 . C28 . H282 . 67.1 no
H272 . C27 . C28 . H283 . -175.6 no
N24 . C29 . C30 . C31 . -179.1(3) yes
N24 . C29 . C30 . H301 . -59.4 no
N24 . C29 . C30 . H302 . 60.4 no
H291 . C29 . C30 . C31 . -60.0 no
H291 . C29 . C30 . H301 . 59.8 no
H291 . C29 . C30 . H302 . 179.6 no
H292 . C29 . C30 . C31 . 62.1 no
H292 . C29 . C30 . H301 . -178.2 no
H292 . C29 . C30 . H302 . -58.4 no
C30 . C29 . N24 . C25 . 59.5(3) yes
C30 . C29 . N24 . C37 . -179.3(2) yes
C30 . C29 . N24 . C33 . -58.1(3) yes
H291 . C29 . N24 . C25 . -60.1 no
H291 . C29 . N24 . C37 . 61.1 no
H291 . C29 . N24 . C33 . -177.7 no
H292 . C29 . N24 . C25 . -179.2 no
H292 . C29 . N24 . C37 . -58.0 no
H292 . C29 . N24 . C33 . 63.2 no
C29 . C30 . C31 . C32 . -178.7(3) yes
C29 . C30 . C31 . H311 . -59.1 no
C29 . C30 . C31 . H312 . 62.5 no
H301 . C30 . C31 . C32 . 58.2 no
H301 . C30 . C31 . H311 . 177.8 no
H301 . C30 . C31 . H312 . -60.6 no
H302 . C30 . C31 . C32 . -56.9 no
H302 . C30 . C31 . H311 . 62.7 no
H302 . C30 . C31 . H312 . -175.6 no
C30 . C31 . C32 . H321 . -61.9 no
C30 . C31 . C32 . H322 . 55.8 no
C30 . C31 . C32 . H323 . 176.3 no
H311 . C31 . C32 . H321 . 177.4 no
H311 . C31 . C32 . H322 . -64.9 no
H311 . C31 . C32 . H323 . 55.6 no
H312 . C31 . C32 . H321 . 58.2 no
H312 . C31 . C32 . H322 . 175.9 no
H312 . C31 . C32 . H323 . -63.6 no
N24 . C33 . C34 . C35 . -176.9(3) yes
N24 . C33 . C34 . H341 . -57.9 no
N24 . C33 . C34 . H342 . 62.5 no
H331 . C33 . C34 . C35 . -55.6 no
H331 . C33 . C34 . H341 . 63.4 no
H331 . C33 . C34 . H342 . -176.3 no
H332 . C33 . C34 . C35 . 62.1 no
H332 . C33 . C34 . H341 . -178.9 no
H332 . C33 . C34 . H342 . -58.5 no
C34 . C33 . N24 . C25 . -177.6(3) yes
C34 . C33 . N24 . C37 . 61.8(4) yes
C34 . C33 . N24 . C29 . -56.7(4) yes
H331 . C33 . N24 . C25 . 57.6 no
H331 . C33 . N24 . C37 . -63.0 no
H331 . C33 . N24 . C29 . 178.5 no
H332 . C33 . N24 . C25 . -57.4 no
H332 . C33 . N24 . C37 . -178.0 no
H332 . C33 . N24 . C29 . 63.6 no
C33 . C34 . C35 . C36 . 179.4(4) yes
C33 . C34 . C35 . H351 . 56.6 no
C33 . C34 . C35 . H352 . -56.6 no
H341 . C34 . C35 . C36 . 57.8 no
H341 . C34 . C35 . H351 . -65.1 no
H341 . C34 . C35 . H352 . -178.3 no
H342 . C34 . C35 . C36 . -58.9 no
H342 . C34 . C35 . H351 . 178.3 no
H342 . C34 . C35 . H352 . 65.1 no
C34 . C35 . C36 . H361 . 176.9 no
C34 . C35 . C36 . H362 . -62.1 no
C34 . C35 . C36 . H363 . 56.5 no
H351 . C35 . C36 . H361 . -62.8 no
H351 . C35 . C36 . H362 . 58.3 no
H351 . C35 . C36 . H363 . 176.9 no
H352 . C35 . C36 . H361 . 52.3 no
H352 . C35 . C36 . H362 . 173.4 no
H352 . C35 . C36 . H363 . -68.1 no
N24 . C37 . C38 . C39 . -169.9(2) yes
N24 . C37 . C38 . H381 . 69.3 no
N24 . C37 . C38 . H382 . -49.7 no
H371 . C37 . C38 . C39 . 67.7 no
H371 . C37 . C38 . H381 . -53.0 no
H371 . C37 . C38 . H382 . -172.1 no
H372 . C37 . C38 . C39 . -50.5 no
H372 . C37 . C38 . H381 . -171.3 no
H372 . C37 . C38 . H382 . 69.7 no
C38 . C37 . N24 . C25 . -53.5(3) yes
C38 . C37 . N24 . C33 . 63.9(3) yes
C38 . C37 . N24 . C29 . -174.8(2) yes
H371 . C37 . N24 . C25 . 70.0 no
H371 . C37 . N24 . C33 . -172.6 no
H371 . C37 . N24 . C29 . -51.4 no
H372 . C37 . N24 . C25 . -174.3 no
H372 . C37 . N24 . C33 . -56.9 no
H372 . C37 . N24 . C29 . 64.4 no
C37 . C38 . C39 . C40 . -175.3(3) yes
C37 . C38 . C39 . H391 . 64.2 no
C37 . C38 . C39 . H392 . -51.9 no
H381 . C38 . C39 . C40 . -53.9 no
H381 . C38 . C39 . H391 . -174.5 no
H381 . C38 . C39 . H392 . 69.4 no
H382 . C38 . C39 . C40 . 64.7 no
H382 . C38 . C39 . H391 . -55.8 no
H382 . C38 . C39 . H392 . -172.0 no
C38 . C39 . C40 . H401 . -57.5 no
C38 . C39 . C40 . H402 . 62.2 no
C38 . C39 . C40 . H403 . -176.0 no
H391 . C39 . C40 . H401 . 62.2 no
H391 . C39 . C40 . H402 . -178.1 no
H391 . C39 . C40 . H403 . -56.3 no
H392 . C39 . C40 . H401 . -179.9 no
H392 . C39 . C40 . H402 . -60.2 no
H392 . C39 . C40 . H403 . 61.6 no


_iucr_refine_instructions_details 
;
#
# Punched on 17/02/23 at 14:05:46
#
#LIST     12                                                                    
BLOCK SCALE X'S  U'S 
RIDE C   (   5,X'S) H   (  51,X'S) 
RIDE C   (   6,X'S) H   (  61,X'S) 
RIDE C   (   8,X'S) H   (  81,X'S) 
RIDE C   (   9,X'S) H   (  91,X'S) 
RIDE C   (  11,X'S) H   ( 111,X'S) H   ( 112,X'S) H   ( 113,X'S) 
RIDE C   (  13,X'S) H   ( 131,X'S) 
RIDE C   (  14,X'S) H   ( 141,X'S) 
RIDE C   (  15,X'S) H   ( 151,X'S) 
RIDE C   (  16,X'S) H   ( 161,X'S) 
RIDE C   (  17,X'S) H   ( 171,X'S) 
RIDE C   (  19,X'S) H   ( 191,X'S) 
RIDE C   (  20,X'S) H   ( 201,X'S) 
RIDE C   (  21,X'S) H   ( 211,X'S) 
RIDE C   (  22,X'S) H   ( 221,X'S) 
RIDE C   (  23,X'S) H   ( 231,X'S) 
RIDE C   (  25,X'S) H   ( 251,X'S) H   ( 252,X'S) 
RIDE C   (  26,X'S) H   ( 261,X'S) H   ( 262,X'S) 
RIDE C   (  27,X'S) H   ( 271,X'S) H   ( 272,X'S) 
RIDE C   (  28,X'S) H   ( 281,X'S) H   ( 282,X'S) H   ( 283,X'S) 
RIDE C   (  29,X'S) H   ( 291,X'S) H   ( 292,X'S) 
RIDE C   (  30,X'S) H   ( 301,X'S) H   ( 302,X'S) 
RIDE C   (  31,X'S) H   ( 311,X'S) H   ( 312,X'S) 
RIDE C   (  32,X'S) H   ( 321,X'S) H   ( 322,X'S) H   ( 323,X'S) 
RIDE C   (  33,X'S) H   ( 331,X'S) H   ( 332,X'S) 
RIDE C   (  34,X'S) H   ( 341,X'S) H   ( 342,X'S) 
RIDE C   (  35,X'S) H   ( 351,X'S) H   ( 352,X'S) 
RIDE C   (  36,X'S) H   ( 361,X'S) H   ( 362,X'S) H   ( 363,X'S) 
RIDE C   (  37,X'S) H   ( 371,X'S) H   ( 372,X'S) 
RIDE C   (  38,X'S) H   ( 381,X'S) H   ( 382,X'S) 
RIDE C   (  39,X'S) H   ( 391,X'S) H   ( 392,X'S) 
RIDE C   (  40,X'S) H   ( 401,X'S) H   ( 402,X'S) H   ( 403,X'S) 
END                                                                             
#
# Punched on 17/02/23 at 14:05:47
#
#LIST     16                                                                    
NO 
REM   HREST   START (DO NOT REMOVE THIS LINE) 
REM   HREST   END (DO NOT REMOVE THIS LINE) 
END                                                                             
;

_refine_special_details          
;
?
  Reflections are selected by the following conditions :-
  Minimum value of SQRTW        is   0.00
  Minimum value of RATIO        is  -3.00
;
_chemical_name_systematic        
'Tetrabutylammonium difluoro(4-methoxyphenyl)diphenylsilicate'
_chemical_name_common            
'Butan-1-aminium, N,N,N-tributyl, (TB-5-11)-difluoro(4-methoxyphenyl)diphenylsilicate(1-)'
####################################################################### 
# 
# This file contains crystal structure data downloaded from the 
# Cambridge Structural Database (CSD) hosted by the Cambridge 
# Crystallographic Data Centre (CCDC).
# 
# Full information about CCDC data access policies and citation 
# guidelines are available at http://www.ccdc.cam.ac.uk/access/V1 
# 
# Audit and citation data items may have been added by the CCDC. 
# Please retain this information to preserve the provenance of 
# this file and to allow appropriate attribution of the data. 
# 
#######################################################################

data_I_CCDC1
_database_code_depnum_ccdc_archive 'CCDC 2312706'
loop_
_audit_author_name
_audit_author_address
'Jan Cejka'
;UCT Prague
Czech Republic
;
_audit_update_record             
;
2023-12-07 deposited with the CCDC.	2024-07-04 downloaded from the CCDC.
;

_exptl_special_details           
; 
 The crystal was 
placed in the cold stream of an Oxford 
Cryosystems open-flow nitrogen cryostat (Cosier & 
Glazer, 1986) with a nominal stability of 0.1K. 
 
Cosier, J. & Glazer, A.M., 1986. J. Appl. Cryst. 105-107. 
;


#--------------------------------------------------------------- 
# _oxford_ data items, April 2010: 
# There is some uncertainty about the correct way of forming local data 
# names, e.g. 

# _atom_site_special_shape_oxford 
# or 
# _oxford_atom_site_special_shape 

# see: 
# http://www.iucr.org/resources/cif/spec/version1.1/semantics#namespace 

# A reserved prefix, e.g. foo, must be used in the following way 
# " If the data file contains items defined in a DDL1 dictionary, the 
# local data names assigned under the reserved prefix must contain it as 
# their first component, e.g. _foo_atom_site_my_item. " 

# However, this seems to say the opposite: 
# http://www.iucr.org/__data/iucr/cif/standard/cifstd8.html 

# According to advice from the IUCr, CRYSTALS is correct 
#--------------------------------------------------------------- 
# End of 'script/refcif.dat' 
#end of refcif 
_cell_length_a                   9.6166(3)
_cell_length_b                   16.7413(5)
_cell_length_c                   20.8563(6)
_cell_angle_alpha                90
_cell_angle_beta                 90.7602(11)
_cell_angle_gamma                90
_cell_volume                     3357.45(17)

_symmetry_cell_setting           monoclinic
_symmetry_space_group_name_H-M   'P 1 21/n 1 '
_symmetry_space_group_name_Hall  ?
loop_
_symmetry_equiv_pos_as_xyz
x,y,z
-x,-y,-z
-x+1/2,y+1/2,-z+1/2
x+1/2,-y+1/2,z+1/2

loop_
_atom_type_symbol
_atom_type_scat_dispersion_real
_atom_type_scat_dispersion_imag
_atom_type_scat_Cromer_Mann_a1
_atom_type_scat_Cromer_Mann_b1
_atom_type_scat_Cromer_Mann_a2
_atom_type_scat_Cromer_Mann_b2
_atom_type_scat_Cromer_Mann_a3
_atom_type_scat_Cromer_Mann_b3
_atom_type_scat_Cromer_Mann_a4
_atom_type_scat_Cromer_Mann_b4
_atom_type_scat_Cromer_Mann_c
_atom_type_scat_source
C 0.0033 0.0016 2.3100 20.8439 1.0200 10.2075 1.5886 0.5687 0.8650 51.6512
0.2156 'International Tables Vol C 4.2.6.8 and 6.1.1.4'
F 0.0171 0.0103 3.5392 10.2825 2.6412 4.2944 1.5170 0.2615 1.0243 26.1476
0.2776 'International Tables Vol C 4.2.6.8 and 6.1.1.4'
N 0.0061 0.0033 12.2126 0.0057 3.1322 9.8933 2.0125 28.9975 1.1663 0.5826
-11.5290 'International Tables Vol C 4.2.6.8 and 6.1.1.4'
O 0.0106 0.0060 3.0485 13.2771 2.2868 5.7011 1.5463 0.3239 0.8670 32.9089
0.2508 'International Tables Vol C 4.2.6.8 and 6.1.1.4'
Si 0.0817 0.0704 6.2915 2.4386 3.0353 32.3337 1.9891 0.6785 1.5410 81.6937
1.1407 'International Tables Vol C 4.2.6.8 and 6.1.1.4'
H 0.0000 0.0000 0.4930 10.5109 0.3229 26.1257 0.1402 3.1424 0.0408 57.7998
0.0030 'International Tables Vol C 4.2.6.8 and 6.1.1.4'


_cell_formula_units_Z            4

# Given Formula = C40 H45 F12 N4 O4 Si2 
# Dc =      1.84 Fooo =   1924.00 Mu =      2.30 M =    929.97
# Found Formula = C35 H50 F5 N1 Si1 
# Dc =      1.20 FOOO =   1304.00 Mu =      1.22 M =    607.86

_chemical_formula_sum            'C35 H50 F5 N1 Si1'
_chemical_formula_moiety         'C35 H50 F5 N1 Si1'
_chemical_compound_source        .
_chemical_formula_weight         607.86


_cell_measurement_reflns_used    9515
_cell_measurement_theta_min      2.32
_cell_measurement_theta_max      27.47
_cell_measurement_temperature    180

_exptl_crystal_description       block
_exptl_crystal_colour            colourless
_exptl_crystal_size_min          0.197
_exptl_crystal_size_mid          0.199
_exptl_crystal_size_max          0.255

_exptl_crystal_density_diffrn    1.202
_exptl_crystal_density_meas      'not measured'
_exptl_crystal_density_method    'not measured'
# Non-dispersive F(000): 
_exptl_crystal_F_000             1304
_exptl_absorpt_coefficient_mu    0.122

# Sheldrick geometric approximatio 0.98 0.98 
_exptl_absorpt_correction_type   multi-scan
_exptl_absorpt_process_details   'SADABS (Siemens, 1996)'
_exptl_absorpt_correction_T_min  0.90
_exptl_absorpt_correction_T_max  0.98
_diffrn_measurement_device_type  'Bruker Kappa Apex4'
_diffrn_measurement_device       Area
_diffrn_radiation_monochromator  graphite
_diffrn_radiation_type           'Mo K\a'
_diffrn_radiation_wavelength     0.71073
_diffrn_measurement_method       '\f & \w scans'

# If a reference occurs more than once, delete the author 
# and date from subsequent references. 
_computing_data_collection       'Apex4 (Bruker AXS, 2019)'
_computing_cell_refinement       'SAINT V8.40B (Bruker AXS LLC, 2019)'
_computing_data_reduction        'SAINT V8.40B (Bruker AXS LLC, 2019)'
_computing_structure_solution    'SIR92 (Altomare et al., 1994)'
_computing_structure_refinement  'CRYSTALS (Betteridge et al., 2003)'
_computing_publication_material  'CRYSTALS (Betteridge et al., 2003)'

_diffrn_standards_interval_time  .
_diffrn_standards_interval_count .
_diffrn_standards_number         0
_diffrn_standards_decay_%        .

_diffrn_ambient_temperature      180
_diffrn_reflns_number            94800
_diffrn_reflns_av_unetI/netI     0.048
_reflns_number_total             7413
_diffrn_reflns_av_R_equivalents  0.037
# Number of reflections without Friedels Law is 0 
# Number of reflections with Friedels Law is 7413 
# Theoretical number of reflections is about 14816 


_diffrn_reflns_theta_min         1.953
_diffrn_reflns_theta_max         27.102
_diffrn_measured_fraction_theta_max 0.999

_diffrn_reflns_theta_full        27.102
_diffrn_measured_fraction_theta_full 0.999


_diffrn_reflns_limit_h_min       -12
_diffrn_reflns_limit_h_max       12
_diffrn_reflns_limit_k_min       -21
_diffrn_reflns_limit_k_max       21
_diffrn_reflns_limit_l_min       -26
_diffrn_reflns_limit_l_max       26
_reflns_limit_h_min              -12
_reflns_limit_h_max              12
_reflns_limit_k_min              0
_reflns_limit_k_max              21
_reflns_limit_l_min              0
_reflns_limit_l_max              26

_oxford_diffrn_Wilson_B_factor   2.43
_oxford_diffrn_Wilson_scale      152.89

_atom_sites_solution_primary     direct #heavy,direct,difmap,geom,iterative
# _atom_sites_solution_secondary  difmap
_atom_sites_solution_hydrogens   difmap

_refine_diff_density_min         -0.56
_refine_diff_density_max         0.39


# The current dictionary definitions do not cover the 
# situation where the reflections used for refinement were 
# selected by a user-defined sigma threshold 

# Explicitly named reflections are ALWAYS excluded from R&wR 

# The values actually used during refinement 
# These are labelled "all" for compatibility with PLATON 
_oxford_refine_reflns_threshold_expression I>-3.0\s(I)
_refine_ls_number_restraints     0
_refine_ls_number_parameters     380
_refine_ls_number_reflns         7320
_refine_ls_R_factor_ref          0.0599
_refine_ls_wR_factor_ref         0.1194
_refine_ls_goodness_of_fit_ref   1.0000
_refine_ls_shift/su_max          0.0004185
_refine_ls_shift/su_mean         0.0000486


# Computed with I/sigma = -10 
_reflns_number_all               7407
_refine_ls_R_factor_all          0.0617
_refine_ls_wR_factor_all         0.1229

# Computed with I/sigma = +2 a la SHELX 
_reflns_threshold_expression     I>2.0\s(I)
_reflns_number_gt                6034
_refine_ls_R_factor_gt           0.0458
_refine_ls_wR_factor_gt          0.0973


_refine_ls_structure_factor_coef Fsqd
_refine_ls_matrix_type           full
_refine_ls_hydrogen_treatment    constr #undef, noref, refall,
# refxyz, refU, constr or mixed
_refine_ls_weighting_scheme      calc
_refine_ls_weighting_details     
;
 Method= Modified Sheldrick 
 w=1/[\s^2^(F^2^) + ( 0.03P)^2^ + 3.41P] 
 ,where P=(max(Fo^2^,0) + 2Fc^2^)/3 
;

# Uequiv = arithmetic mean of Ui i.e. Ueqiv = (U1+U2+U3)/3

# Replace last . with number of unfound hydrogen atoms attached to an atom.

# ..._refinement_flags_... 
# . no refinement constraints           S special position constraint on site
# G rigid group refinement of site      R riding atom
# D distance or angle restraint on site T thermal displacement constraints
# U Uiso or Uij restraint (rigid bond)  P partial occupancy constraint


loop_
_atom_site_label
_atom_site_type_symbol
_atom_site_fract_x
_atom_site_fract_y
_atom_site_fract_z
_atom_site_U_iso_or_equiv
_atom_site_occupancy
_atom_site_adp_type
_atom_site_refinement_flags_posn
_atom_site_refinement_flags_adp
_atom_site_refinement_flags_occupancy
_atom_site_disorder_assembly
_atom_site_disorder_group
_atom_site_attached_hydrogens
Si1 Si 0.07882(5) 0.58186(3) 0.17377(2) 0.0264 1.0000 Uani . . . . . .
F2 F -0.02346(11) 0.65983(6) 0.20088(5) 0.0329 1.0000 Uani . . . . . .
F3 F 0.18352(11) 0.50274(6) 0.15224(5) 0.0323 1.0000 Uani . . . . . .
F11 F 0.1639(2) 0.45694(9) 0.48657(6) 0.0791 1.0000 Uani . . . . . .
F12 F 0.34809(19) 0.5245(2) 0.47620(8) 0.1347 1.0000 Uani . . . . . .
F13 F 0.1574(2) 0.58045(9) 0.49746(6) 0.0742 1.0000 Uani . . . . . .
C4 C 0.12105(18) 0.55824(10) 0.26144(8) 0.0288 1.0000 Uani . . . . . .
C5 C 0.25664(19) 0.56382(11) 0.28527(9) 0.0340 1.0000 Uani . . . . . .
C6 C 0.2887(2) 0.55280(12) 0.34991(9) 0.0376 1.0000 Uani . . . . . .
C7 C 0.1849(2) 0.53343(11) 0.39221(9) 0.0368 1.0000 Uani . . . . . .
C8 C 0.0490(2) 0.52501(13) 0.36982(9) 0.0414 1.0000 Uani . . . . . .
C9 C 0.0184(2) 0.53851(12) 0.30565(9) 0.0371 1.0000 Uani . . . . . .
C10 C 0.2158(3) 0.52404(14) 0.46195(10) 0.0479 1.0000 Uani . . . . . .
C14 C 0.19597(18) 0.65494(10) 0.12941(8) 0.0281 1.0000 Uani . . . . . .
C15 C 0.1602(2) 0.73527(11) 0.12101(8) 0.0334 1.0000 Uani . . . . . .
C16 C 0.2465(2) 0.78934(12) 0.09068(10) 0.0432 1.0000 Uani . . . . . .
C17 C 0.3738(2) 0.76495(13) 0.06744(10) 0.0449 1.0000 Uani . . . . . .
C18 C 0.4118(2) 0.68596(13) 0.07405(10) 0.0450 1.0000 Uani . . . . . .
C19 C 0.3243(2) 0.63193(12) 0.10400(9) 0.0369 1.0000 Uani . . . . . .
C20 C -0.07719(19) 0.53571(10) 0.13060(8) 0.0309 1.0000 Uani . . . . . .
C21 C -0.0603(2) 0.48167(12) 0.07998(9) 0.0404 1.0000 Uani . . . . . .
C22 C -0.1721(3) 0.45183(14) 0.04450(11) 0.0516 1.0000 Uani . . . . . .
C23 C -0.3049(2) 0.47433(14) 0.05951(12) 0.0537 1.0000 Uani . . . . . .
C24 C -0.3263(2) 0.52592(14) 0.10991(12) 0.0494 1.0000 Uani . . . . . .
C25 C -0.2139(2) 0.55685(12) 0.14483(10) 0.0386 1.0000 Uani . . . . . .
C27 C 0.21494(18) 0.77547(10) 0.29213(8) 0.0298 1.0000 Uani . . . . . .
C28 C 0.34097(19) 0.82603(11) 0.27646(10) 0.0367 1.0000 Uani . . . . . .
C29 C 0.45138(19) 0.77263(12) 0.24685(10) 0.0384 1.0000 Uani . . . . . .
C30 C 0.5798(2) 0.81847(16) 0.22711(13) 0.0594 1.0000 Uani . . . . . .
C31 C -0.00945(18) 0.75071(10) 0.33966(9) 0.0305 1.0000 Uani . . . . . .
C32 C -0.1381(2) 0.77542(12) 0.37601(9) 0.0365 1.0000 Uani . . . . . .
C33 C -0.2371(2) 0.70464(14) 0.38092(11) 0.0482 1.0000 Uani . . . . . .
C34 C -0.3714(2) 0.72608(18) 0.41458(12) 0.0594 1.0000 Uani . . . . . .
C35 C 0.15967(19) 0.84108(10) 0.39688(8) 0.0295 1.0000 Uani . . . . . .
C36 C 0.2126(2) 0.77568(11) 0.44093(9) 0.0333 1.0000 Uani . . . . . .
C37 C 0.2861(2) 0.81248(12) 0.49911(9) 0.0360 1.0000 Uani . . . . . .
C38 C 0.3115(2) 0.75249(13) 0.55233(10) 0.0465 1.0000 Uani . . . . . .
C39 C 0.04528(19) 0.88879(10) 0.29982(8) 0.0301 1.0000 Uani . . . . . .
C40 C -0.0113(2) 0.87878(11) 0.23194(9) 0.0337 1.0000 Uani . . . . . .
C41 C -0.0984(2) 0.95115(11) 0.21315(9) 0.0349 1.0000 Uani . . . . . .
C42 C -0.1457(2) 0.94920(14) 0.14329(10) 0.0466 1.0000 Uani . . . . . .
N26 N 0.10233(15) 0.81422(8) 0.33205(7) 0.0272 1.0000 Uani . . . . . .
H51 H 0.3309 0.5754 0.2569 0.0414 1.0000 Uiso R . . . . .
H61 H 0.3815 0.5588 0.3652 0.0474 1.0000 Uiso R . . . . .
H81 H -0.0224 0.5111 0.3980 0.0510 1.0000 Uiso R . . . . .
H91 H -0.0767 0.5349 0.2913 0.0463 1.0000 Uiso R . . . . .
H151 H 0.0736 0.7540 0.1365 0.0417 1.0000 Uiso R . . . . .
H161 H 0.2193 0.8432 0.0863 0.0535 1.0000 Uiso R . . . . .
H171 H 0.4331 0.8019 0.0477 0.0554 1.0000 Uiso R . . . . .
H181 H 0.4977 0.6683 0.0585 0.0552 1.0000 Uiso R . . . . .
H191 H 0.3522 0.5778 0.1081 0.0460 1.0000 Uiso R . . . . .
H211 H 0.0314 0.4656 0.0689 0.0500 1.0000 Uiso R . . . . .
H221 H -0.1578 0.4162 0.0099 0.0640 1.0000 Uiso R . . . . .
H231 H -0.3826 0.4545 0.0353 0.0658 1.0000 Uiso R . . . . .
H241 H -0.4167 0.5411 0.1215 0.0612 1.0000 Uiso R . . . . .
H251 H -0.2306 0.5932 0.1787 0.0471 1.0000 Uiso R . . . . .
H271 H 0.2450 0.7291 0.3160 0.0365 1.0000 Uiso R . . . . .
H272 H 0.1709 0.7585 0.2523 0.0368 1.0000 Uiso R . . . . .
H282 H 0.3148 0.8665 0.2456 0.0460 1.0000 Uiso R . . . . .
H281 H 0.3774 0.8509 0.3145 0.0453 1.0000 Uiso R . . . . .
H291 H 0.4785 0.7326 0.2779 0.0480 1.0000 Uiso R . . . . .
H292 H 0.4122 0.7454 0.2096 0.0482 1.0000 Uiso R . . . . .
H301 H 0.6155 0.8475 0.2630 0.0897 1.0000 Uiso R . . . . .
H302 H 0.5552 0.8560 0.1935 0.0896 1.0000 Uiso R . . . . .
H303 H 0.6504 0.7818 0.2122 0.0892 1.0000 Uiso R . . . . .
H311 H -0.0368 0.7343 0.2961 0.0384 1.0000 Uiso R . . . . .
H312 H 0.0344 0.7061 0.3616 0.0372 1.0000 Uiso R . . . . .
H321 H -0.1130 0.7936 0.4197 0.0449 1.0000 Uiso R . . . . .
H322 H -0.1848 0.8189 0.3539 0.0451 1.0000 Uiso R . . . . .
H331 H -0.1910 0.6617 0.4050 0.0599 1.0000 Uiso R . . . . .
H332 H -0.2585 0.6857 0.3377 0.0602 1.0000 Uiso R . . . . .
H342 H -0.4197 0.7678 0.3917 0.0896 1.0000 Uiso R . . . . .
H341 H -0.3513 0.7441 0.4583 0.0895 1.0000 Uiso R . . . . .
H343 H -0.4318 0.6801 0.4166 0.0899 1.0000 Uiso R . . . . .
H352 H 0.0829 0.8686 0.4180 0.0369 1.0000 Uiso R . . . . .
H351 H 0.2319 0.8791 0.3885 0.0367 1.0000 Uiso R . . . . .
H361 H 0.2777 0.7420 0.4183 0.0418 1.0000 Uiso R . . . . .
H362 H 0.1348 0.7427 0.4551 0.0415 1.0000 Uiso R . . . . .
H371 H 0.2306 0.8563 0.5156 0.0447 1.0000 Uiso R . . . . .
H372 H 0.3740 0.8340 0.4852 0.0447 1.0000 Uiso R . . . . .
H382 H 0.3720 0.7100 0.5376 0.0709 1.0000 Uiso R . . . . .
H381 H 0.2229 0.7283 0.5649 0.0707 1.0000 Uiso R . . . . .
H383 H 0.3544 0.7771 0.5896 0.0705 1.0000 Uiso R . . . . .
H392 H -0.0295 0.9084 0.3272 0.0373 1.0000 Uiso R . . . . .
H391 H 0.1198 0.9281 0.2998 0.0380 1.0000 Uiso R . . . . .
H401 H -0.0678 0.8307 0.2285 0.0422 1.0000 Uiso R . . . . .
H402 H 0.0661 0.8739 0.2029 0.0422 1.0000 Uiso R . . . . .
H411 H -0.0445 0.9999 0.2206 0.0427 1.0000 Uiso R . . . . .
H412 H -0.1790 0.9533 0.2403 0.0433 1.0000 Uiso R . . . . .
H422 H -0.0659 0.9468 0.1160 0.0706 1.0000 Uiso R . . . . .
H421 H -0.1975 0.9965 0.1323 0.0706 1.0000 Uiso R . . . . .
H423 H -0.2023 0.9025 0.1350 0.0708 1.0000 Uiso R . . . . .
loop_
_atom_site_aniso_label
_atom_site_aniso_U_11
_atom_site_aniso_U_22
_atom_site_aniso_U_33
_atom_site_aniso_U_23
_atom_site_aniso_U_13
_atom_site_aniso_U_12
Si1 0.0296(2) 0.0240(2) 0.0254(2) -0.00115(17) -0.00048(17) 0.00253(18)
F2 0.0367(5) 0.0304(5) 0.0317(5) -0.0024(4) 0.0026(4) 0.0072(4)
F3 0.0365(5) 0.0262(5) 0.0341(5) -0.0022(4) 0.0007(4) 0.0065(4)
F11 0.1584(17) 0.0443(8) 0.0346(7) 0.0078(6) -0.0024(9) 0.0049(9)
F12 0.0606(11) 0.305(4) 0.0378(8) 0.0277(14) -0.0145(7) 0.0085(16)
F13 0.1376(15) 0.0501(8) 0.0347(7) -0.0110(6) -0.0056(8) 0.0101(9)
C4 0.0345(9) 0.0227(8) 0.0293(8) -0.0022(6) 0.0007(7) 0.0017(7)
C5 0.0342(9) 0.0366(10) 0.0312(9) 0.0005(7) 0.0004(7) 0.0028(8)
C6 0.0381(10) 0.0397(10) 0.0347(10) -0.0019(8) -0.0065(8) 0.0044(8)
C7 0.0490(11) 0.0347(10) 0.0265(9) 0.0006(7) -0.0023(8) 0.0050(8)
C8 0.0453(11) 0.0473(12) 0.0317(10) 0.0043(8) 0.0050(8) -0.0030(9)
C9 0.0363(10) 0.0417(11) 0.0331(9) 0.0016(8) -0.0012(8) -0.0032(8)
C10 0.0616(14) 0.0512(13) 0.0310(10) -0.0003(9) -0.0022(9) 0.0058(11)
C14 0.0304(8) 0.0287(8) 0.0252(8) -0.0020(7) -0.0038(6) 0.0003(7)
C15 0.0384(10) 0.0327(9) 0.0292(9) 0.0009(7) -0.0007(7) 0.0025(8)
C16 0.0540(12) 0.0335(10) 0.0422(11) 0.0070(8) 0.0014(9) 0.0002(9)
C17 0.0494(12) 0.0424(11) 0.0431(11) 0.0080(9) 0.0072(9) -0.0094(9)
C18 0.0399(11) 0.0475(12) 0.0478(12) 0.0001(9) 0.0117(9) -0.0013(9)
C19 0.0349(9) 0.0341(10) 0.0417(10) -0.0016(8) 0.0041(8) 0.0030(8)
C20 0.0347(9) 0.0286(9) 0.0295(9) 0.0064(7) 0.0003(7) -0.0020(7)
C21 0.0449(11) 0.0397(11) 0.0366(10) -0.0022(8) -0.0031(8) -0.0084(9)
C22 0.0621(14) 0.0481(13) 0.0443(12) -0.0011(10) -0.0107(10) -0.0200(11)
C23 0.0528(13) 0.0512(13) 0.0565(14) 0.0188(11) -0.0208(11) -0.0251(11)
C24 0.0332(10) 0.0495(12) 0.0653(15) 0.0276(11) -0.0050(10) -0.0094(9)
C25 0.0356(10) 0.0394(10) 0.0407(10) 0.0142(8) 0.0009(8) -0.0010(8)
C27 0.0332(9) 0.0269(8) 0.0294(8) -0.0049(7) 0.0028(7) 0.0017(7)
C28 0.0355(10) 0.0330(10) 0.0416(10) -0.0045(8) 0.0050(8) -0.0025(8)
C29 0.0325(9) 0.0431(11) 0.0397(10) -0.0038(8) 0.0029(8) 0.0033(8)
C30 0.0392(12) 0.0640(16) 0.0752(17) 0.0019(13) 0.0137(11) -0.0037(11)
C31 0.0349(9) 0.0255(8) 0.0312(9) -0.0033(7) 0.0002(7) -0.0043(7)
C32 0.0357(10) 0.0388(10) 0.0350(10) -0.0049(8) 0.0031(8) -0.0038(8)
C33 0.0416(11) 0.0502(13) 0.0530(13) -0.0032(10) 0.0080(9) -0.0113(10)
C34 0.0411(12) 0.0809(18) 0.0564(14) -0.0006(13) 0.0105(10) -0.0131(12)
C35 0.0348(9) 0.0265(8) 0.0271(8) -0.0053(7) 0.0001(7) -0.0015(7)
C36 0.0407(10) 0.0282(9) 0.0310(9) -0.0025(7) -0.0032(7) -0.0002(7)
C37 0.0381(10) 0.0349(10) 0.0350(10) -0.0060(8) -0.0027(8) -0.0011(8)
C38 0.0544(13) 0.0452(12) 0.0394(11) -0.0020(9) -0.0152(9) 0.0027(10)
C39 0.0363(9) 0.0231(8) 0.0309(9) -0.0017(7) 0.0003(7) 0.0023(7)
C40 0.0392(10) 0.0311(9) 0.0308(9) -0.0037(7) -0.0003(7) 0.0018(8)
C41 0.0361(9) 0.0340(9) 0.0345(9) -0.0017(8) -0.0018(7) 0.0013(8)
C42 0.0500(12) 0.0508(12) 0.0386(11) 0.0025(9) -0.0084(9) 0.0007(10)
N26 0.0303(7) 0.0231(7) 0.0281(7) -0.0033(5) 0.0017(6) -0.0007(6)

_refine_ls_extinction_coef       170(20)
_refine_ls_extinction_method     'Larson (1970), Equation 22'
_oxford_refine_ls_scale          0.11980(4)
loop_
_geom_bond_atom_site_label_1
_geom_bond_site_symmetry_1
_geom_bond_atom_site_label_2
_geom_bond_site_symmetry_2
_geom_bond_distance
_geom_bond_publ_flag
Si1 . F2 . 1.7337(11) yes
Si1 . F3 . 1.7270(10) yes
Si1 . C4 . 1.9093(18) yes
Si1 . C14 . 1.9103(18) yes
Si1 . C20 . 1.9032(19) yes
F11 . C10 . 1.335(3) yes
F12 . C10 . 1.302(3) yes
F13 . C10 . 1.329(3) yes
C4 . C5 . 1.392(2) yes
C4 . C9 . 1.399(3) yes
C5 . C6 . 1.391(3) yes
C5 . H51 . 0.954 no
C6 . C7 . 1.380(3) yes
C6 . H61 . 0.949 no
C7 . C8 . 1.389(3) yes
C7 . C10 . 1.489(3) yes
C8 . C9 . 1.385(3) yes
C8 . H81 . 0.939 no
C9 . H91 . 0.961 no
C14 . C15 . 1.399(2) yes
C14 . C19 . 1.404(2) yes
C15 . C16 . 1.387(3) yes
C15 . H151 . 0.950 no
C16 . C17 . 1.384(3) yes
C16 . H161 . 0.943 no
C17 . C18 . 1.378(3) yes
C17 . H171 . 0.941 no
C18 . C19 . 1.389(3) yes
C18 . H181 . 0.939 no
C19 . H191 . 0.948 no
C20 . C21 . 1.402(3) yes
C20 . C25 . 1.397(3) yes
C21 . C22 . 1.390(3) yes
C21 . H211 . 0.953 no
C22 . C23 . 1.372(4) yes
C22 . H221 . 0.948 no
C23 . C24 . 1.378(4) yes
C23 . H231 . 0.956 no
C24 . C25 . 1.395(3) yes
C24 . H241 . 0.941 no
C25 . H251 . 0.947 no
C27 . C28 . 1.517(2) yes
C27 . N26 . 1.520(2) yes
C27 . H271 . 0.965 no
C27 . H272 . 0.970 no
C28 . C29 . 1.525(3) yes
C28 . H282 . 0.965 no
C28 . H281 . 0.959 no
C29 . C30 . 1.516(3) yes
C29 . H291 . 0.965 no
C29 . H292 . 0.972 no
C30 . H301 . 0.953 no
C30 . H302 . 0.968 no
C30 . H303 . 0.969 no
C31 . C32 . 1.517(2) yes
C31 . N26 . 1.522(2) yes
C31 . H311 . 0.983 no
C31 . H312 . 0.969 no
C32 . C33 . 1.524(3) yes
C32 . H321 . 0.987 no
C32 . H322 . 0.969 no
C33 . C34 . 1.521(3) yes
C33 . H331 . 0.980 no
C33 . H332 . 0.975 no
C34 . H342 . 0.962 no
C34 . H341 . 0.977 no
C34 . H343 . 0.966 no
C35 . C36 . 1.513(2) yes
C35 . N26 . 1.521(2) yes
C35 . H352 . 0.979 no
C35 . H351 . 0.960 no
C36 . C37 . 1.526(2) yes
C36 . H361 . 0.970 no
C36 . H362 . 0.978 no
C37 . C38 . 1.514(3) yes
C37 . H371 . 0.973 no
C37 . H372 . 0.967 no
C38 . H382 . 0.971 no
C38 . H381 . 0.982 no
C38 . H383 . 0.968 no
C39 . C40 . 1.519(2) yes
C39 . N26 . 1.517(2) yes
C39 . H392 . 0.981 no
C39 . H391 . 0.973 no
C40 . C41 . 1.521(3) yes
C40 . H401 . 0.973 no
C40 . H402 . 0.969 no
C41 . C42 . 1.521(3) yes
C41 . H411 . 0.978 no
C41 . H412 . 0.967 no
C42 . H422 . 0.962 no
C42 . H421 . 0.961 no
C42 . H423 . 0.966 no
loop_
_geom_angle_atom_site_label_1
_geom_angle_site_symmetry_1
_geom_angle_atom_site_label_2
_geom_angle_site_symmetry_2
_geom_angle_atom_site_label_3
_geom_angle_site_symmetry_3
_geom_angle
_geom_angle_publ_flag
F2 . Si1 . F3 . 176.03(6) yes
F2 . Si1 . C4 . 87.59(6) yes
F3 . Si1 . C4 . 88.44(6) yes
F2 . Si1 . C14 . 90.95(7) yes
F3 . Si1 . C14 . 90.90(7) yes
C4 . Si1 . C14 . 118.50(8) yes
F2 . Si1 . C20 . 90.74(7) yes
F3 . Si1 . C20 . 91.39(7) yes
C4 . Si1 . C20 . 121.69(8) yes
C14 . Si1 . C20 . 119.81(7) yes
Si1 . C4 . C5 . 120.94(13) yes
Si1 . C4 . C9 . 122.48(14) yes
C5 . C4 . C9 . 116.50(16) yes
C4 . C5 . C6 . 122.11(18) yes
C4 . C5 . H51 . 119.8 no
C6 . C5 . H51 . 118.1 no
C5 . C6 . C7 . 119.82(18) yes
C5 . C6 . H61 . 120.5 no
C7 . C6 . H61 . 119.7 no
C6 . C7 . C8 . 119.65(17) yes
C6 . C7 . C10 . 120.79(19) yes
C8 . C7 . C10 . 119.52(19) yes
C7 . C8 . C9 . 119.68(18) yes
C7 . C8 . H81 . 120.5 no
C9 . C8 . H81 . 119.8 no
C4 . C9 . C8 . 122.18(18) yes
C4 . C9 . H91 . 119.1 no
C8 . C9 . H91 . 118.7 no
C7 . C10 . F11 . 113.18(19) yes
C7 . C10 . F13 . 112.86(18) yes
F11 . C10 . F13 . 102.75(18) yes
C7 . C10 . F12 . 113.85(19) yes
F11 . C10 . F12 . 106.7(2) yes
F13 . C10 . F12 . 106.7(2) yes
Si1 . C14 . C15 . 122.05(14) yes
Si1 . C14 . C19 . 122.30(14) yes
C15 . C14 . C19 . 115.65(17) yes
C14 . C15 . C16 . 122.47(18) yes
C14 . C15 . H151 . 119.4 no
C16 . C15 . H151 . 118.2 no
C15 . C16 . C17 . 120.32(19) yes
C15 . C16 . H161 . 120.1 no
C17 . C16 . H161 . 119.6 no
C16 . C17 . C18 . 118.86(19) yes
C16 . C17 . H171 . 120.2 no
C18 . C17 . H171 . 120.9 no
C17 . C18 . C19 . 120.55(19) yes
C17 . C18 . H181 . 120.0 no
C19 . C18 . H181 . 119.4 no
C14 . C19 . C18 . 122.12(18) yes
C14 . C19 . H191 . 118.5 no
C18 . C19 . H191 . 119.4 no
Si1 . C20 . C21 . 121.31(14) yes
Si1 . C20 . C25 . 122.33(15) yes
C21 . C20 . C25 . 116.26(18) yes
C20 . C21 . C22 . 122.4(2) yes
C20 . C21 . H211 . 118.8 no
C22 . C21 . H211 . 118.8 no
C21 . C22 . C23 . 119.7(2) yes
C21 . C22 . H221 . 120.9 no
C23 . C22 . H221 . 119.4 no
C22 . C23 . C24 . 119.7(2) yes
C22 . C23 . H231 . 120.5 no
C24 . C23 . H231 . 119.8 no
C23 . C24 . C25 . 120.5(2) yes
C23 . C24 . H241 . 120.8 no
C25 . C24 . H241 . 118.6 no
C20 . C25 . C24 . 121.3(2) yes
C20 . C25 . H251 . 119.3 no
C24 . C25 . H251 . 119.3 no
C28 . C27 . N26 . 117.18(14) yes
C28 . C27 . H271 . 109.0 no
N26 . C27 . H271 . 105.7 no
C28 . C27 . H272 . 108.7 no
N26 . C27 . H272 . 106.7 no
H271 . C27 . H272 . 109.3 no
C27 . C28 . C29 . 108.83(15) yes
C27 . C28 . H282 . 109.4 no
C29 . C28 . H282 . 108.6 no
C27 . C28 . H281 . 110.3 no
C29 . C28 . H281 . 110.0 no
H282 . C28 . H281 . 109.7 no
C28 . C29 . C30 . 112.81(18) yes
C28 . C29 . H291 . 108.6 no
C30 . C29 . H291 . 108.7 no
C28 . C29 . H292 . 109.5 no
C30 . C29 . H292 . 109.2 no
H291 . C29 . H292 . 108.0 no
C29 . C30 . H301 . 109.4 no
C29 . C30 . H302 . 109.4 no
H301 . C30 . H302 . 108.6 no
C29 . C30 . H303 . 110.1 no
H301 . C30 . H303 . 109.2 no
H302 . C30 . H303 . 110.1 no
C32 . C31 . N26 . 116.33(14) yes
C32 . C31 . H311 . 109.2 no
N26 . C31 . H311 . 106.3 no
C32 . C31 . H312 . 109.1 no
N26 . C31 . H312 . 106.5 no
H311 . C31 . H312 . 109.3 no
C31 . C32 . C33 . 109.62(16) yes
C31 . C32 . H321 . 110.7 no
C33 . C32 . H321 . 108.8 no
C31 . C32 . H322 . 110.0 no
C33 . C32 . H322 . 109.3 no
H321 . C32 . H322 . 108.3 no
C32 . C33 . C34 . 112.49(19) yes
C32 . C33 . H331 . 109.0 no
C34 . C33 . H331 . 108.6 no
C32 . C33 . H332 . 108.3 no
C34 . C33 . H332 . 109.5 no
H331 . C33 . H332 . 108.9 no
C33 . C34 . H342 . 110.4 no
C33 . C34 . H341 . 110.2 no
H342 . C34 . H341 . 109.1 no
C33 . C34 . H343 . 110.3 no
H342 . C34 . H343 . 108.3 no
H341 . C34 . H343 . 108.5 no
C36 . C35 . N26 . 116.14(14) yes
C36 . C35 . H352 . 108.5 no
N26 . C35 . H352 . 105.7 no
C36 . C35 . H351 . 110.6 no
N26 . C35 . H351 . 106.8 no
H352 . C35 . H351 . 108.8 no
C35 . C36 . C37 . 109.82(15) yes
C35 . C36 . H361 . 109.9 no
C37 . C36 . H361 . 109.0 no
C35 . C36 . H362 . 109.9 no
C37 . C36 . H362 . 109.6 no
H361 . C36 . H362 . 108.6 no
C36 . C37 . C38 . 112.55(16) yes
C36 . C37 . H371 . 109.6 no
C38 . C37 . H371 . 109.0 no
C36 . C37 . H372 . 108.0 no
C38 . C37 . H372 . 109.6 no
H371 . C37 . H372 . 108.1 no
C37 . C38 . H382 . 110.2 no
C37 . C38 . H381 . 109.7 no
H382 . C38 . H381 . 107.9 no
C37 . C38 . H383 . 111.7 no
H382 . C38 . H383 . 108.4 no
H381 . C38 . H383 . 108.9 no
C40 . C39 . N26 . 116.44(14) yes
C40 . C39 . H392 . 108.9 no
N26 . C39 . H392 . 106.3 no
C40 . C39 . H391 . 109.2 no
N26 . C39 . H391 . 107.2 no
H392 . C39 . H391 . 108.6 no
C39 . C40 . C41 . 109.97(14) yes
C39 . C40 . H401 . 110.7 no
C41 . C40 . H401 . 109.6 no
C39 . C40 . H402 . 108.8 no
C41 . C40 . H402 . 109.3 no
H401 . C40 . H402 . 108.5 no
C40 . C41 . C42 . 112.74(16) yes
C40 . C41 . H411 . 109.6 no
C42 . C41 . H411 . 108.8 no
C40 . C41 . H412 . 108.7 no
C42 . C41 . H412 . 109.2 no
H411 . C41 . H412 . 107.6 no
C41 . C42 . H422 . 109.7 no
C41 . C42 . H421 . 111.1 no
H422 . C42 . H421 . 107.9 no
C41 . C42 . H423 . 110.4 no
H422 . C42 . H423 . 108.2 no
H421 . C42 . H423 . 109.5 no
C31 . N26 . C35 . 111.23(13) yes
C31 . N26 . C27 . 105.57(12) yes
C35 . N26 . C27 . 111.13(13) yes
C31 . N26 . C39 . 111.68(13) yes
C35 . N26 . C39 . 105.97(12) yes
C27 . N26 . C39 . 111.37(13) yes
loop_
_geom_torsion_atom_site_label_1
_geom_torsion_site_symmetry_1
_geom_torsion_atom_site_label_2
_geom_torsion_site_symmetry_2
_geom_torsion_atom_site_label_3
_geom_torsion_site_symmetry_3
_geom_torsion_atom_site_label_4
_geom_torsion_site_symmetry_4
_geom_torsion
_geom_torsion_publ_flag
F2 . Si1 . C4 . C5 . -116.9(3) yes
F2 . Si1 . C4 . C9 . 59.9(4) yes
F3 . Si1 . C4 . C5 . 63.1(3) yes
F3 . Si1 . C4 . C9 . -120.2(4) yes
C14 . Si1 . C4 . C5 . -27.1(4) yes
C14 . Si1 . C4 . C9 . 149.7(3) yes
C20 . Si1 . C4 . C5 . 153.7(3) yes
C20 . Si1 . C4 . C9 . -29.5(5) yes
F2 . Si1 . C14 . C15 . -11.1(3) yes
F2 . Si1 . C14 . C19 . 167.9(3) yes
F3 . Si1 . C14 . C15 . 172.4(3) yes
F3 . Si1 . C14 . C19 . -8.6(4) yes
C4 . Si1 . C14 . C15 . -98.9(4) yes
C4 . Si1 . C14 . C19 . 80.2(4) yes
C20 . Si1 . C14 . C15 . 80.3(4) yes
C20 . Si1 . C14 . C19 . -100.7(4) yes
F2 . Si1 . C20 . C21 . 158.9(4) yes
F2 . Si1 . C20 . C25 . -17.4(3) yes
F3 . Si1 . C20 . C21 . -24.4(4) yes
F3 . Si1 . C20 . C25 . 159.3(3) yes
C4 . Si1 . C20 . C21 . -113.5(4) yes
C4 . Si1 . C20 . C25 . 70.3(4) yes
C14 . Si1 . C20 . C21 . 67.4(4) yes
C14 . Si1 . C20 . C25 . -108.9(4) yes
Si1 . C4 . C5 . C6 . 175.1(3) yes
Si1 . C4 . C5 . H51 . -5.0 no
C9 . C4 . C5 . C6 . -1.9(5) yes
C9 . C4 . C5 . H51 . 178.0 no
Si1 . C4 . C9 . C8 . -177.0(3) yes
Si1 . C4 . C9 . H91 . 2.2 no
C5 . C4 . C9 . C8 . -0.1(5) yes
C5 . C4 . C9 . H91 . 179.1 no
C4 . C5 . C6 . C7 . 1.9(5) yes
C4 . C5 . C6 . H61 . -177.8 no
H51 . C5 . C6 . C7 . -178.0 no
H51 . C5 . C6 . H61 . 2.3 no
C5 . C6 . C7 . C8 . 0.1(5) yes
C5 . C6 . C7 . C10 . -177.9(3) yes
H61 . C6 . C7 . C8 . 179.8 no
H61 . C6 . C7 . C10 . 1.8 no
C6 . C7 . C8 . C9 . -2.0(5) yes
C6 . C7 . C8 . H81 . 179.1 no
C10 . C7 . C8 . C9 . 176.1(3) yes
C10 . C7 . C8 . H81 . -2.9 no
C6 . C7 . C10 . F11 . -131.2(4) yes
C6 . C7 . C10 . F13 . 112.7(4) yes
C6 . C7 . C10 . F12 . -9.2(6) yes
C8 . C7 . C10 . F11 . 50.8(5) yes
C8 . C7 . C10 . F13 . -65.3(5) yes
C8 . C7 . C10 . F12 . 172.8(4) yes
C7 . C8 . C9 . C4 . 2.0(5) yes
C7 . C8 . C9 . H91 . -177.2 no
H81 . C8 . C9 . C4 . -179.1 no
H81 . C8 . C9 . H91 . 1.8 no
Si1 . C14 . C15 . C16 . 177.9(3) yes
Si1 . C14 . C15 . H151 . -2.2 no
C19 . C14 . C15 . C16 . -1.2(4) yes
C19 . C14 . C15 . H151 . 178.7 no
Si1 . C14 . C19 . C18 . -177.3(3) yes
Si1 . C14 . C19 . H191 . 1.8 no
C15 . C14 . C19 . C18 . 1.7(5) yes
C15 . C14 . C19 . H191 . -179.1 no
C14 . C15 . C16 . C17 . -0.2(5) yes
C14 . C15 . C16 . H161 . -179.3 no
H151 . C15 . C16 . C17 . 179.9 no
H151 . C15 . C16 . H161 . 0.8 no
C15 . C16 . C17 . C18 . 1.1(5) yes
C15 . C16 . C17 . H171 . -178.7 no
H161 . C16 . C17 . C18 . -179.8 no
H161 . C16 . C17 . H171 . 0.5 no
C16 . C17 . C18 . C19 . -0.5(6) yes
C16 . C17 . C18 . H181 . 179.9 no
H171 . C17 . C18 . C19 . 179.2 no
H171 . C17 . C18 . H181 . -0.3 no
C17 . C18 . C19 . C14 . -0.9(5) yes
C17 . C18 . C19 . H191 . 180.0 no
H181 . C18 . C19 . C14 . 178.6 no
H181 . C18 . C19 . H191 . -0.5 no
Si1 . C20 . C21 . C22 . -175.0(3) yes
Si1 . C20 . C21 . H211 . 3.7 no
C25 . C20 . C21 . C22 . 1.5(5) yes
C25 . C20 . C21 . H211 . -179.8 no
Si1 . C20 . C25 . C24 . 176.0(3) yes
Si1 . C20 . C25 . H251 . -3.6 no
C21 . C20 . C25 . C24 . -0.5(5) yes
C21 . C20 . C25 . H251 . 179.9 no
C20 . C21 . C22 . C23 . -1.1(5) yes
C20 . C21 . C22 . H221 . 178.7 no
H211 . C21 . C22 . C23 . -179.8 no
H211 . C21 . C22 . H221 . -0.0 no
C21 . C22 . C23 . C24 . -0.4(5) yes
C21 . C22 . C23 . H231 . 179.6 no
H221 . C22 . C23 . C24 . 179.8 no
H221 . C22 . C23 . H231 . -0.2 no
C22 . C23 . C24 . C25 . 1.5(5) yes
C22 . C23 . C24 . H241 . -178.6 no
H231 . C23 . C24 . C25 . -178.5 no
H231 . C23 . C24 . H241 . 1.4 no
C23 . C24 . C25 . C20 . -1.0(5) yes
C23 . C24 . C25 . H251 . 178.6 no
H241 . C24 . C25 . C20 . 179.1 no
H241 . C24 . C25 . H251 . -1.3 no
N26 . C27 . C28 . C29 . 170.1(3) yes
N26 . C27 . C28 . H282 . -71.3 no
N26 . C27 . C28 . H281 . 49.4 no
H271 . C27 . C28 . C29 . 50.2 no
H271 . C27 . C28 . H282 . 168.7 no
H271 . C27 . C28 . H281 . -70.5 no
H272 . C27 . C28 . C29 . -68.9 no
H272 . C27 . C28 . H282 . 49.7 no
H272 . C27 . C28 . H281 . 170.4 no
C28 . C27 . N26 . C31 . 179.6(3) yes
C28 . C27 . N26 . C35 . -59.6(4) yes
C28 . C27 . N26 . C39 . 58.3(4) yes
H271 . C27 . N26 . C31 . -58.7 no
H271 . C27 . N26 . C35 . 62.0 no
H271 . C27 . N26 . C39 . 179.9 no
H272 . C27 . N26 . C31 . 57.6 no
H272 . C27 . N26 . C35 . 178.3 no
H272 . C27 . N26 . C39 . -63.8 no
C27 . C28 . C29 . C30 . 177.8(4) yes
C27 . C28 . C29 . H291 . -61.7 no
C27 . C28 . C29 . H292 . 56.0 no
H282 . C28 . C29 . C30 . 58.7 no
H282 . C28 . C29 . H291 . 179.2 no
H282 . C28 . C29 . H292 . -63.1 no
H281 . C28 . C29 . C30 . -61.3 no
H281 . C28 . C29 . H291 . 59.2 no
H281 . C28 . C29 . H292 . 176.9 no
C28 . C29 . C30 . H301 . 54.9 no
C28 . C29 . C30 . H302 . -64.0 no
C28 . C29 . C30 . H303 . 174.9 no
H291 . C29 . C30 . H301 . -65.6 no
H291 . C29 . C30 . H302 . 175.6 no
H291 . C29 . C30 . H303 . 54.4 no
H292 . C29 . C30 . H301 . 176.9 no
H292 . C29 . C30 . H302 . 58.0 no
H292 . C29 . C30 . H303 . -63.1 no
N26 . C31 . C32 . C33 . -178.4(3) yes
N26 . C31 . C32 . H321 . -58.3 no
N26 . C31 . C32 . H322 . 61.4 no
H311 . C31 . C32 . C33 . 61.4 no
H311 . C31 . C32 . H321 . -178.5 no
H311 . C31 . C32 . H322 . -58.8 no
H312 . C31 . C32 . C33 . -57.9 no
H312 . C31 . C32 . H321 . 62.1 no
H312 . C31 . C32 . H322 . -178.2 no
C32 . C31 . N26 . C35 . 61.6(4) yes
C32 . C31 . N26 . C27 . -177.7(3) yes
C32 . C31 . N26 . C39 . -56.5(4) yes
H311 . C31 . N26 . C35 . -176.6 no
H311 . C31 . N26 . C27 . -56.0 no
H311 . C31 . N26 . C39 . 65.2 no
H312 . C31 . N26 . C35 . -60.2 no
H312 . C31 . N26 . C27 . 60.5 no
H312 . C31 . N26 . C39 . -178.4 no
C31 . C32 . C33 . C34 . -177.7(4) yes
C31 . C32 . C33 . H331 . 61.8 no
C31 . C32 . C33 . H332 . -56.6 no
H321 . C32 . C33 . C34 . 61.0 no
H321 . C32 . C33 . H331 . -59.4 no
H321 . C32 . C33 . H332 . -177.8 no
H322 . C32 . C33 . C34 . -57.0 no
H322 . C32 . C33 . H331 . -177.5 no
H322 . C32 . C33 . H332 . 64.1 no
C32 . C33 . C34 . H342 . 59.9 no
C32 . C33 . C34 . H341 . -60.6 no
C32 . C33 . C34 . H343 . 179.6 no
H331 . C33 . C34 . H342 . -179.3 no
H331 . C33 . C34 . H341 . 60.1 no
H331 . C33 . C34 . H343 . -59.6 no
H332 . C33 . C34 . H342 . -60.5 no
H332 . C33 . C34 . H341 . 178.9 no
H332 . C33 . C34 . H343 . 59.2 no
N26 . C35 . C36 . C37 . 171.5(3) yes
N26 . C35 . C36 . H361 . 51.5 no
N26 . C35 . C36 . H362 . -67.9 no
H352 . C35 . C36 . C37 . -69.7 no
H352 . C35 . C36 . H361 . 170.4 no
H352 . C35 . C36 . H362 . 50.9 no
H351 . C35 . C36 . C37 . 49.6 no
H351 . C35 . C36 . H361 . -70.3 no
H351 . C35 . C36 . H362 . 170.2 no
C36 . C35 . N26 . C31 . 53.6(4) yes
C36 . C35 . N26 . C27 . -63.7(4) yes
C36 . C35 . N26 . C39 . 175.2(3) yes
H352 . C35 . N26 . C31 . -66.7 no
H352 . C35 . N26 . C27 . 176.0 no
H352 . C35 . N26 . C39 . 54.8 no
H351 . C35 . N26 . C31 . 177.5 no
H351 . C35 . N26 . C27 . 60.2 no
H351 . C35 . N26 . C39 . -60.9 no
C35 . C36 . C37 . C38 . 166.4(4) yes
C35 . C36 . C37 . H371 . 45.0 no
C35 . C36 . C37 . H372 . -72.5 no
H361 . C36 . C37 . C38 . -73.1 no
H361 . C36 . C37 . H371 . 165.5 no
H361 . C36 . C37 . H372 . 47.9 no
H362 . C36 . C37 . C38 . 45.6 no
H362 . C36 . C37 . H371 . -75.7 no
H362 . C36 . C37 . H372 . 166.7 no
C36 . C37 . C38 . H382 . 62.0 no
C36 . C37 . C38 . H381 . -56.6 no
C36 . C37 . C38 . H383 . -177.5 no
H371 . C37 . C38 . H382 . -176.2 no
H371 . C37 . C38 . H381 . 65.2 no
H371 . C37 . C38 . H383 . -55.7 no
H372 . C37 . C38 . H382 . -58.1 no
H372 . C37 . C38 . H381 . -176.8 no
H372 . C37 . C38 . H383 . 62.4 no
N26 . C39 . C40 . C41 . 164.8(3) yes
N26 . C39 . C40 . H401 . 43.6 no
N26 . C39 . C40 . H402 . -75.5 no
H392 . C39 . C40 . C41 . 44.7 no
H392 . C39 . C40 . H401 . -76.5 no
H392 . C39 . C40 . H402 . 164.3 no
H391 . C39 . C40 . C41 . -73.7 no
H391 . C39 . C40 . H401 . 165.1 no
H391 . C39 . C40 . H402 . 45.9 no
C40 . C39 . N26 . C31 . -62.1(4) yes
C40 . C39 . N26 . C35 . 176.6(3) yes
C40 . C39 . N26 . C27 . 55.6(4) yes
H392 . C39 . N26 . C31 . 59.4 no
H392 . C39 . N26 . C35 . -61.9 no
H392 . C39 . N26 . C27 . 177.1 no
H391 . C39 . N26 . C31 . 175.4 no
H391 . C39 . N26 . C35 . 54.1 no
H391 . C39 . N26 . C27 . -66.9 no
C39 . C40 . C41 . C42 . 173.9(3) yes
C39 . C40 . C41 . H411 . 52.6 no
C39 . C40 . C41 . H412 . -64.8 no
H401 . C40 . C41 . C42 . -64.2 no
H401 . C40 . C41 . H411 . 174.5 no
H401 . C40 . C41 . H412 . 57.1 no
H402 . C40 . C41 . C42 . 54.6 no
H402 . C40 . C41 . H411 . -66.7 no
H402 . C40 . C41 . H412 . 175.9 no
C40 . C41 . C42 . H422 . -58.7 no
C40 . C41 . C42 . H421 . -177.9 no
C40 . C41 . C42 . H423 . 60.5 no
H411 . C41 . C42 . H422 . 63.0 no
H411 . C41 . C42 . H421 . -56.1 no
H411 . C41 . C42 . H423 . -177.8 no
H412 . C41 . C42 . H422 . -179.7 no
H412 . C41 . C42 . H421 . 61.1 no
H412 . C41 . C42 . H423 . -60.5 no


_iucr_refine_instructions_details 
;
#
# Punched on 17/02/23 at 13:53:45
#
#LIST     12                                                                    
BLOCK SCALE X'S  U'S 
CONT EXTPARAM 
RIDE C   (   5,X'S) H   (  51,X'S) 
RIDE C   (   6,X'S) H   (  61,X'S) 
RIDE C   (   8,X'S) H   (  81,X'S) 
RIDE C   (   9,X'S) H   (  91,X'S) 
RIDE C   (  15,X'S) H   ( 151,X'S) 
RIDE C   (  16,X'S) H   ( 161,X'S) 
RIDE C   (  17,X'S) H   ( 171,X'S) 
RIDE C   (  18,X'S) H   ( 181,X'S) 
RIDE C   (  19,X'S) H   ( 191,X'S) 
RIDE C   (  21,X'S) H   ( 211,X'S) 
RIDE C   (  22,X'S) H   ( 221,X'S) 
RIDE C   (  23,X'S) H   ( 231,X'S) 
RIDE C   (  24,X'S) H   ( 241,X'S) 
RIDE C   (  25,X'S) H   ( 251,X'S) 
RIDE C   (  27,X'S) H   ( 271,X'S) H   ( 272,X'S) 
RIDE C   (  28,X'S) H   ( 281,X'S) H   ( 282,X'S) 
RIDE C   (  29,X'S) H   ( 291,X'S) H   ( 292,X'S) 
RIDE C   (  30,X'S) H   ( 301,X'S) H   ( 302,X'S) H   ( 303,X'S) 
RIDE C   (  31,X'S) H   ( 311,X'S) H   ( 312,X'S) 
RIDE C   (  32,X'S) H   ( 321,X'S) H   ( 322,X'S) 
RIDE C   (  33,X'S) H   ( 331,X'S) H   ( 332,X'S) 
RIDE C   (  34,X'S) H   ( 341,X'S) H   ( 342,X'S) H   ( 343,X'S) 
RIDE C   (  35,X'S) H   ( 351,X'S) H   ( 352,X'S) 
RIDE C   (  36,X'S) H   ( 361,X'S) H   ( 362,X'S) 
RIDE C   (  37,X'S) H   ( 371,X'S) H   ( 372,X'S) 
RIDE C   (  38,X'S) H   ( 381,X'S) H   ( 382,X'S) H   ( 383,X'S) 
RIDE C   (  39,X'S) H   ( 391,X'S) H   ( 392,X'S) 
RIDE C   (  40,X'S) H   ( 401,X'S) H   ( 402,X'S) 
RIDE C   (  41,X'S) H   ( 411,X'S) H   ( 412,X'S) 
RIDE C   (  42,X'S) H   ( 421,X'S) H   ( 422,X'S) H   ( 423,X'S) 
END                                                                             
#
# Punched on 17/02/23 at 13:53:45
#
#LIST     16                                                                    
NO 
REM   HREST   START (DO NOT REMOVE THIS LINE) 
REM   HREST   END (DO NOT REMOVE THIS LINE) 
END                                                                             
;

_refine_special_details          
;
?
  Reflections are selected by the following conditions :-
  Minimum value of SQRTW        is   0.00
  Minimum value of RATIO        is  -3.00
;

# Manually omitted reflections

loop_
_oxford_refln_omitted_index_h
_oxford_refln_omitted_index_k
_oxford_refln_omitted_index_l
_oxford_refln_omitted_flag
_oxford_refln_omitted_details
0 0 2 x .
1 2 0 x .
-1 1 1 x .
1 1 1 x .
0 1 3 x .
1 1 0 x .
_chemical_name_systematic        
'Tetrabutylammonium difluorodiphenyl[(4-trifluoromethyl)phenyl]silicate'
_chemical_name_common            
'Butan-1-aminium, N,N,N-tributyl, (TB-5-11)-difluorodiphenyl[(4-trifluoromethyl)phenyl]silicate(1-)'
####################################################################### 
# 
# This file contains crystal structure data downloaded from the 
# Cambridge Structural Database (CSD) hosted by the Cambridge 
# Crystallographic Data Centre (CCDC).
# 
# Full information about CCDC data access policies and citation 
# guidelines are available at http://www.ccdc.cam.ac.uk/access/V1 
# 
# Audit and citation data items may have been added by the CCDC. 
# Please retain this information to preserve the provenance of 
# this file and to allow appropriate attribution of the data. 
# 
#######################################################################

data_I_CCDC2
_database_code_depnum_ccdc_archive 'CCDC 2312705'
loop_
_audit_author_name
_audit_author_address
'Jan Cejka'
;UCT Prague
Czech Republic
;
_audit_update_record             
;
2023-12-07 deposited with the CCDC.	2024-07-04 downloaded from the CCDC.
;

_exptl_special_details           
; 
 The crystal was 
placed in the cold stream of an Oxford 
Cryosystems open-flow nitrogen cryostat (Cosier & 
Glazer, 1986) with a nominal stability of 0.1K. 
 
Cosier, J. & Glazer, A.M., 1986. J. Appl. Cryst. 105-107. 
;


#--------------------------------------------------------------- 
# _oxford_ data items, April 2010: 
# There is some uncertainty about the correct way of forming local data 
# names, e.g. 

# _atom_site_special_shape_oxford 
# or 
# _oxford_atom_site_special_shape 

# see: 
# http://www.iucr.org/resources/cif/spec/version1.1/semantics#namespace 

# A reserved prefix, e.g. foo, must be used in the following way 
# " If the data file contains items defined in a DDL1 dictionary, the 
# local data names assigned under the reserved prefix must contain it as 
# their first component, e.g. _foo_atom_site_my_item. " 

# However, this seems to say the opposite: 
# http://www.iucr.org/__data/iucr/cif/standard/cifstd8.html 

# According to advice from the IUCr, CRYSTALS is correct 
#--------------------------------------------------------------- 
# End of 'script/refcif.dat' 
#end of refcif 
_cell_length_a                   9.4251(3)
_cell_length_b                   20.4233(7)
_cell_length_c                   18.7305(6)
_cell_angle_alpha                90
_cell_angle_beta                 103.3146(17)
_cell_angle_gamma                90
_cell_volume                     3508.6(2)

_symmetry_cell_setting           monoclinic
_symmetry_space_group_name_H-M   'P 1 21/c 1 '
_symmetry_space_group_name_Hall  ?
loop_
_symmetry_equiv_pos_as_xyz
x,y,z
-x,-y,-z
-x,y+1/2,-z+1/2
x,-y+1/2,z+1/2

loop_
_atom_type_symbol
_atom_type_scat_dispersion_real
_atom_type_scat_dispersion_imag
_atom_type_scat_Cromer_Mann_a1
_atom_type_scat_Cromer_Mann_b1
_atom_type_scat_Cromer_Mann_a2
_atom_type_scat_Cromer_Mann_b2
_atom_type_scat_Cromer_Mann_a3
_atom_type_scat_Cromer_Mann_b3
_atom_type_scat_Cromer_Mann_a4
_atom_type_scat_Cromer_Mann_b4
_atom_type_scat_Cromer_Mann_c
_atom_type_scat_source
C 0.0181 0.0091 2.3100 20.8439 1.0200 10.2075 1.5886 0.5687 0.8650 51.6512
0.2156 'International Tables Vol C 4.2.6.8 and 6.1.1.4'
H 0.0000 0.0000 0.4930 10.5109 0.3229 26.1257 0.1402 3.1424 0.0408 57.7998
0.0030 'International Tables Vol C 4.2.6.8 and 6.1.1.4'
N 0.0311 0.0180 12.2126 0.0057 3.1322 9.8933 2.0125 28.9975 1.1663 0.5826
-11.5290 'International Tables Vol C 4.2.6.8 and 6.1.1.4'
O 0.0492 0.0322 3.0485 13.2771 2.2868 5.7011 1.5463 0.3239 0.8670 32.9089
0.2508 'International Tables Vol C 4.2.6.8 and 6.1.1.4'
F 0.0727 0.0534 3.5392 10.2825 2.6412 4.2944 1.5170 0.2615 1.0243 26.1476
0.2776 'International Tables Vol C 4.2.6.8 and 6.1.1.4'
Si 0.2541 0.3302 6.2915 2.4386 3.0353 32.3337 1.9891 0.6785 1.5410 81.6937
1.1407 'International Tables Vol C 4.2.6.8 and 6.1.1.4'


_cell_formula_units_Z            4

# Given Formula = C38 H55 F2 N1 O2 Si1 
# Dc =      1.18 Fooo =   1352.00 Mu =      9.35 M =    623.94
# Found Formula = C36 H55 F2 N1 O2 Si1 
# Dc =      1.14 FOOO =   1304.00 Mu =      9.14 M =    599.92

_chemical_formula_sum            'C36 H55 F2 N1 O2 Si1'
_chemical_formula_moiety         'C36 H55 F2 N1 O2 Si1'
_chemical_compound_source        .
_chemical_formula_weight         599.92


_cell_measurement_reflns_used    9072
_cell_measurement_theta_min      4.33
_cell_measurement_theta_max      74.51
_cell_measurement_temperature    180

_exptl_crystal_description       prism
_exptl_crystal_colour            colourless
_exptl_crystal_size_min          0.074
_exptl_crystal_size_mid          0.184
_exptl_crystal_size_max          0.544

_exptl_crystal_density_diffrn    1.136
_exptl_crystal_density_meas      'not measured'
_exptl_crystal_density_method    'not measured'
# Non-dispersive F(000): 
_exptl_crystal_F_000             1304
_exptl_absorpt_coefficient_mu    0.914

# Sheldrick geometric approximatio 0.85 0.93 
_exptl_absorpt_correction_type   multi-scan
_exptl_absorpt_process_details   'SADABS (Siemens, 1996)'
_exptl_absorpt_correction_T_min  0.77
_exptl_absorpt_correction_T_max  0.93
_diffrn_measurement_device_type  'Bruker Kappa Apex4'
_diffrn_measurement_device       Area
_diffrn_radiation_monochromator  graphite
_diffrn_radiation_type           'Cu K\a'
_diffrn_radiation_wavelength     1.54178
_diffrn_measurement_method       '\f & \w scans'

# If a reference occurs more than once, delete the author 
# and date from subsequent references. 
_computing_data_collection       'Apex4 (Bruker AXS, 2019)'
_computing_cell_refinement       'SAINT V8.40B (Bruker AXS LLC, 2019)'
_computing_data_reduction        'SAINT V8.40B (Bruker AXS LLC, 2019)'
_computing_structure_solution    'SIR92 (Altomare et al., 1994)'
_computing_structure_refinement  'CRYSTALS (Betteridge et al., 2003)'
_computing_publication_material  'CRYSTALS (Betteridge et al., 2003)'


_diffrn_standards_interval_time  .
_diffrn_standards_interval_count .
_diffrn_standards_number         0
_diffrn_standards_decay_%        .

_diffrn_ambient_temperature      180
_diffrn_reflns_number            55289
_diffrn_reflns_av_unetI/netI     0.142
_reflns_number_total             6424
_diffrn_reflns_av_R_equivalents  0.078
# Number of reflections without Friedels Law is 0 
# Number of reflections with Friedels Law is 6424 
# Theoretical number of reflections is about 12851 


_diffrn_reflns_theta_min         3.250
_diffrn_reflns_theta_max         68.243
_diffrn_measured_fraction_theta_max 0.998

_diffrn_reflns_theta_full        68.243
_diffrn_measured_fraction_theta_full 0.998


_diffrn_reflns_limit_h_min       -11
_diffrn_reflns_limit_h_max       10
_diffrn_reflns_limit_k_min       -24
_diffrn_reflns_limit_k_max       24
_diffrn_reflns_limit_l_min       -22
_diffrn_reflns_limit_l_max       22
_reflns_limit_h_min              -11
_reflns_limit_h_max              11
_reflns_limit_k_min              0
_reflns_limit_k_max              24
_reflns_limit_l_min              0
_reflns_limit_l_max              22

_oxford_diffrn_Wilson_B_factor   3.91
_oxford_diffrn_Wilson_scale      72.82

_atom_sites_solution_primary     direct #heavy,direct,difmap,geom,iterative
# _atom_sites_solution_secondary  difmap
_atom_sites_solution_hydrogens   difmap

_refine_diff_density_min         -0.71
_refine_diff_density_max         1.02


# The current dictionary definitions do not cover the 
# situation where the reflections used for refinement were 
# selected by a user-defined sigma threshold 

# Explicitly named reflections are ALWAYS excluded from R&wR 

# The values actually used during refinement 
# These are labelled "all" for compatibility with PLATON 
_oxford_refine_reflns_threshold_expression I>-3.0\s(I)
_refine_ls_number_restraints     0
_refine_ls_number_parameters     379
_refine_ls_number_reflns         6424
_refine_ls_R_factor_ref          0.0915
_refine_ls_wR_factor_ref         0.2311
_refine_ls_goodness_of_fit_ref   1.0002
_refine_ls_shift/su_max          0.0003488
_refine_ls_shift/su_mean         0.0000212


# Computed with I/sigma = -10 
_reflns_number_all               6424
_refine_ls_R_factor_all          0.0915
_refine_ls_wR_factor_all         0.2311

# Computed with I/sigma = +2 a la SHELX 
_reflns_threshold_expression     I>2.0\s(I)
_reflns_number_gt                5119
_refine_ls_R_factor_gt           0.0800
_refine_ls_wR_factor_gt          0.2223


_refine_ls_structure_factor_coef Fsqd
_refine_ls_matrix_type           full
_refine_ls_hydrogen_treatment    constr #undef, noref, refall,
# refxyz, refU, constr or mixed
_refine_ls_weighting_scheme      calc
_refine_ls_weighting_details     
;
 Method= Modified Sheldrick 
 w=1/[\s^2^(F^2^) + ( 0.11P)^2^ + 4.31P] 
 ,where P=(max(Fo^2^,0) + 2Fc^2^)/3 
;

# Uequiv = arithmetic mean of Ui i.e. Ueqiv = (U1+U2+U3)/3

# Replace last . with number of unfound hydrogen atoms attached to an atom.

# ..._refinement_flags_... 
# . no refinement constraints           S special position constraint on site
# G rigid group refinement of site      R riding atom
# D distance or angle restraint on site T thermal displacement constraints
# U Uiso or Uij restraint (rigid bond)  P partial occupancy constraint


loop_
_atom_site_label
_atom_site_type_symbol
_atom_site_fract_x
_atom_site_fract_y
_atom_site_fract_z
_atom_site_U_iso_or_equiv
_atom_site_occupancy
_atom_site_adp_type
_atom_site_refinement_flags_posn
_atom_site_refinement_flags_adp
_atom_site_refinement_flags_occupancy
_atom_site_disorder_assembly
_atom_site_disorder_group
_atom_site_attached_hydrogens
Si1 Si 0.36132(10) 0.69226(5) 0.37205(4) 0.0496 1.0000 Uani . . . . . .
F2 F 0.2704(2) 0.68661(10) 0.44259(9) 0.0546 1.0000 Uani . . . . . .
F3 F 0.4472(2) 0.69656(11) 0.30003(9) 0.0609 1.0000 Uani . . . . . .
C4 C 0.5259(3) 0.64808(16) 0.42918(15) 0.0445 1.0000 Uani . . . . . .
C5 C 0.6665(4) 0.65634(16) 0.41658(16) 0.0476 1.0000 Uani . . . . . .
C6 C 0.7859(3) 0.62310(16) 0.45479(17) 0.0459 1.0000 Uani . . . . . .
C7 C 0.7702(3) 0.57806(14) 0.50808(16) 0.0410 1.0000 Uani . . . . . .
C8 C 0.6352(3) 0.56851(15) 0.52307(15) 0.0420 1.0000 Uani . . . . . .
C9 C 0.5162(3) 0.60411(15) 0.48465(15) 0.0424 1.0000 Uani . . . . . .
C11 C 0.8806(4) 0.49016(18) 0.5852(2) 0.0614 1.0000 Uani . . . . . .
C12 C 0.3620(4) 0.78563(19) 0.37898(18) 0.0544 1.0000 Uani . . . . . .
C13 C 0.4767(4) 0.8224(2) 0.3651(2) 0.0635 1.0000 Uani . . . . . .
C14 C 0.4855(5) 0.8890(2) 0.3743(2) 0.0729 1.0000 Uani . . . . . .
C15 C 0.3762(6) 0.9226(2) 0.3949(2) 0.0801 1.0000 Uani . . . . . .
C16 C 0.2552(6) 0.8889(2) 0.4055(3) 0.0910 1.0000 Uani . . . . . .
C17 C 0.2522(5) 0.8211(2) 0.3985(2) 0.0740 1.0000 Uani . . . . . .
C19 C 0.5087(9) 1.0227(3) 0.4094(4) 0.1228 1.0000 Uani . . . . . .
C20 C 0.2020(4) 0.64595(18) 0.31022(17) 0.0552 1.0000 Uani . . . . . .
C21 C 0.0578(4) 0.65339(19) 0.3163(2) 0.0603 1.0000 Uani . . . . . .
C22 C -0.0579(5) 0.6206(2) 0.2707(2) 0.0755 1.0000 Uani . . . . . .
C23 C -0.0343(6) 0.5762(3) 0.2187(3) 0.0840 1.0000 Uani . . . . . .
C24 C 0.1068(6) 0.5672(2) 0.2122(2) 0.0812 1.0000 Uani . . . . . .
C25 C 0.2220(5) 0.60188(19) 0.25594(19) 0.0633 1.0000 Uani . . . . . .
C27 C 0.0814(3) 0.78891(17) 0.18677(16) 0.0450 1.0000 Uani . . . . . .
C28 C -0.0515(3) 0.83304(18) 0.17662(18) 0.0522 1.0000 Uani . . . . . .
C29 C -0.1272(4) 0.8242(2) 0.2391(2) 0.0615 1.0000 Uani . . . . . .
C30 C -0.2573(5) 0.8691(2) 0.2328(3) 0.0787 1.0000 Uani . . . . . .
C31 C 0.0689(3) 0.76010(19) 0.05526(16) 0.0520 1.0000 Uani . . . . . .
C32 C 0.0352(4) 0.6879(2) 0.0573(2) 0.0589 1.0000 Uani . . . . . .
C33 C -0.0743(4) 0.6664(2) -0.0124(2) 0.0723 1.0000 Uani . . . . . .
C34 C -0.1055(6) 0.5934(3) -0.0129(3) 0.1005 1.0000 Uani . . . . . .
C35 C 0.3002(3) 0.75028(16) 0.15288(16) 0.0441 1.0000 Uani . . . . . .
C36 C 0.4012(3) 0.74541(19) 0.10065(18) 0.0536 1.0000 Uani . . . . . .
C37 C 0.5355(4) 0.7069(2) 0.1367(2) 0.0574 1.0000 Uani . . . . . .
C38 C 0.6407(4) 0.7011(2) 0.0869(2) 0.0753 1.0000 Uani . . . . . .
C39 C 0.1985(3) 0.85940(17) 0.10668(17) 0.0486 1.0000 Uani . . . . . .
C40 C 0.2902(4) 0.89770(18) 0.16864(19) 0.0558 1.0000 Uani . . . . . .
C41 C 0.3160(4) 0.96666(19) 0.1435(2) 0.0646 1.0000 Uani . . . . . .
C42 C 0.4049(5) 1.0078(2) 0.2035(3) 0.0818 1.0000 Uani . . . . . .
O10 O 0.8950(2) 0.54555(11) 0.54126(13) 0.0524 1.0000 Uani . . . . . .
O18 O 0.3738(5) 0.98822(18) 0.4052(2) 0.1167 1.0000 Uani . . . . . .
N26 N 0.1623(2) 0.78981(13) 0.12518(13) 0.0426 1.0000 Uani . . . . . .
H61 H 0.3509 0.7709 0.1981 0.0514 1.0000 Uiso R . . . . .
H62 H 0.2702 0.7071 0.1650 0.0529 1.0000 Uiso R . . . . .
H71 H 0.6801 0.6850 0.3796 0.0551 1.0000 Uiso R . . . . .
H91 H 0.4263 0.5963 0.4958 0.0481 1.0000 Uiso R . . . . .
H111 H 0.6214 0.5367 0.5582 0.0490 1.0000 Uiso R . . . . .
H121 H 0.8782 0.6308 0.4450 0.0522 1.0000 Uiso R . . . . .
H131 H 0.4281 0.7882 0.0886 0.0641 1.0000 Uiso R . . . . .
H132 H 0.3554 0.7226 0.0553 0.0648 1.0000 Uiso R . . . . .
H141 H 0.2524 0.8550 0.0685 0.0567 1.0000 Uiso R . . . . .
H142 H 0.1082 0.8814 0.0860 0.0570 1.0000 Uiso R . . . . .
H151 H -0.0238 0.7837 0.0453 0.0614 1.0000 Uiso R . . . . .
H152 H 0.1182 0.7684 0.0162 0.0617 1.0000 Uiso R . . . . .
H161 H 0.1503 0.8002 0.2316 0.0545 1.0000 Uiso R . . . . .
H162 H 0.0541 0.7445 0.1921 0.0540 1.0000 Uiso R . . . . .
H171 H 0.5846 0.7274 0.1832 0.0682 1.0000 Uiso R . . . . .
H172 H 0.5053 0.6623 0.1448 0.0680 1.0000 Uiso R . . . . .
H181 H 0.2419 0.9016 0.2094 0.0642 1.0000 Uiso R . . . . .
H182 H 0.3826 0.8759 0.1859 0.0648 1.0000 Uiso R . . . . .
H191 H -0.1196 0.8220 0.1320 0.0620 1.0000 Uiso R . . . . .
H192 H -0.0257 0.8790 0.1758 0.0631 1.0000 Uiso R . . . . .
H211 H -0.0588 0.8349 0.2840 0.0711 1.0000 Uiso R . . . . .
H212 H -0.1550 0.7792 0.2429 0.0713 1.0000 Uiso R . . . . .
H231 H -0.0034 0.6785 0.0993 0.0688 1.0000 Uiso R . . . . .
H232 H 0.1209 0.6621 0.0620 0.0691 1.0000 Uiso R . . . . .
H241 H 0.0421 0.6820 0.3530 0.0699 1.0000 Uiso R . . . . .
H251 H 0.9775 0.4709 0.6023 0.0916 1.0000 Uiso R . . . . .
H252 H 0.8447 0.5036 0.6277 0.0916 1.0000 Uiso R . . . . .
H253 H 0.8152 0.4577 0.5551 0.0920 1.0000 Uiso R . . . . .
H271 H 0.7281 0.6801 0.1129 0.1143 1.0000 Uiso R . . . . .
H272 H 0.5930 0.6760 0.0438 0.1152 1.0000 Uiso R . . . . .
H273 H 0.6623 0.7446 0.0725 0.1152 1.0000 Uiso R . . . . .
H281 H 0.5518 0.8002 0.3491 0.0730 1.0000 Uiso R . . . . .
H291 H 0.3651 0.9632 0.1029 0.0775 1.0000 Uiso R . . . . .
H292 H 0.2215 0.9880 0.1279 0.0775 1.0000 Uiso R . . . . .
H301 H 0.3165 0.5961 0.2495 0.0722 1.0000 Uiso R . . . . .
H311 H -0.1535 0.6294 0.2746 0.0884 1.0000 Uiso R . . . . .
H321 H -0.1110 0.5522 0.1867 0.0981 1.0000 Uiso R . . . . .
H331 H -0.1606 0.6913 -0.0168 0.0844 1.0000 Uiso R . . . . .
H332 H -0.0381 0.6779 -0.0545 0.0855 1.0000 Uiso R . . . . .
H341 H 0.1727 0.7972 0.4073 0.0875 1.0000 Uiso R . . . . .
H351 H 0.1265 0.5381 0.1767 0.0953 1.0000 Uiso R . . . . .
H361 H 0.5668 0.9111 0.3663 0.0823 1.0000 Uiso R . . . . .
H371 H 0.3624 1.0100 0.2454 0.1225 1.0000 Uiso R . . . . .
H372 H 0.4162 1.0512 0.1877 0.1220 1.0000 Uiso R . . . . .
H373 H 0.5006 0.9897 0.2185 0.1222 1.0000 Uiso R . . . . .
H381 H -0.2230 0.9129 0.2346 0.1181 1.0000 Uiso R . . . . .
H382 H -0.3011 0.8614 0.2736 0.1178 1.0000 Uiso R . . . . .
H383 H -0.3257 0.8619 0.1869 0.1180 1.0000 Uiso R . . . . .
H401 H -0.1514 0.5819 0.0272 0.1528 1.0000 Uiso R . . . . .
H402 H -0.1691 0.5816 -0.0595 0.1529 1.0000 Uiso R . . . . .
H403 H -0.0142 0.5701 -0.0067 0.1528 1.0000 Uiso R . . . . .
H411 H 0.1782 0.9114 0.4188 0.1012 1.0000 Uiso R . . . . .
H421 H 0.4959 1.0693 0.4215 0.1839 1.0000 Uiso R . . . . .
H422 H 0.5869 1.0022 0.4471 0.1847 1.0000 Uiso R . . . . .
H423 H 0.5390 1.0214 0.3622 0.1838 1.0000 Uiso R . . . . .
loop_
_atom_site_aniso_label
_atom_site_aniso_U_11
_atom_site_aniso_U_22
_atom_site_aniso_U_33
_atom_site_aniso_U_23
_atom_site_aniso_U_13
_atom_site_aniso_U_12
Si1 0.0545(5) 0.0639(6) 0.0319(4) 0.0114(4) 0.0132(4) 0.0135(4)
F2 0.0533(11) 0.0781(13) 0.0361(9) 0.0090(8) 0.0181(8) 0.0151(9)
F3 0.0667(12) 0.0854(14) 0.0336(9) 0.0160(9) 0.0177(9) 0.0153(10)
C4 0.0542(17) 0.0541(18) 0.0262(13) 0.0020(12) 0.0114(12) 0.0053(14)
C5 0.0566(18) 0.0522(18) 0.0367(15) 0.0063(13) 0.0164(13) -0.0001(14)
C6 0.0445(16) 0.0517(18) 0.0436(16) -0.0027(13) 0.0144(13) -0.0061(13)
C7 0.0435(16) 0.0398(15) 0.0375(14) -0.0052(12) 0.0045(12) -0.0035(12)
C8 0.0490(17) 0.0457(16) 0.0311(14) 0.0029(11) 0.0085(12) -0.0018(13)
C9 0.0456(16) 0.0517(17) 0.0313(14) 0.0020(12) 0.0116(12) 0.0025(13)
C11 0.053(2) 0.054(2) 0.070(2) 0.0129(17) 0.0001(17) 0.0009(16)
C12 0.0528(19) 0.071(2) 0.0420(17) 0.0130(15) 0.0158(14) 0.0114(16)
C13 0.066(2) 0.067(2) 0.063(2) 0.0114(18) 0.0264(18) 0.0056(18)
C14 0.071(3) 0.084(3) 0.067(2) 0.007(2) 0.023(2) -0.004(2)
C15 0.120(4) 0.060(2) 0.068(3) -0.000(2) 0.038(3) 0.001(2)
C16 0.100(4) 0.080(3) 0.109(4) -0.001(3) 0.056(3) 0.014(3)
C17 0.073(3) 0.076(3) 0.084(3) 0.001(2) 0.040(2) 0.002(2)
C19 0.198(7) 0.071(3) 0.107(4) -0.007(3) 0.051(5) -0.029(4)
C20 0.071(2) 0.060(2) 0.0341(15) 0.0163(14) 0.0122(15) 0.0176(17)
C21 0.066(2) 0.067(2) 0.0484(19) 0.0164(16) 0.0147(17) 0.0079(18)
C22 0.073(3) 0.082(3) 0.069(3) 0.021(2) 0.012(2) 0.001(2)
C23 0.091(3) 0.087(3) 0.067(3) 0.015(2) 0.004(2) -0.005(3)
C24 0.122(4) 0.070(3) 0.047(2) 0.0027(18) 0.008(2) 0.004(3)
C25 0.079(3) 0.065(2) 0.0458(19) 0.0090(16) 0.0135(17) 0.0184(19)
C27 0.0382(15) 0.064(2) 0.0355(15) 0.0150(13) 0.0147(12) 0.0064(13)
C28 0.0435(17) 0.069(2) 0.0483(18) 0.0137(15) 0.0194(14) 0.0084(15)
C29 0.054(2) 0.081(3) 0.057(2) 0.0144(18) 0.0292(17) 0.0090(18)
C30 0.072(3) 0.094(3) 0.085(3) 0.008(2) 0.049(2) 0.016(2)
C31 0.0387(16) 0.085(2) 0.0332(15) 0.0116(15) 0.0101(12) 0.0100(15)
C32 0.0444(18) 0.080(3) 0.054(2) 0.0052(17) 0.0151(15) -0.0004(16)
C33 0.048(2) 0.114(4) 0.058(2) -0.005(2) 0.0187(17) -0.002(2)
C34 0.080(3) 0.112(4) 0.111(4) -0.036(3) 0.027(3) -0.030(3)
C35 0.0348(15) 0.0603(19) 0.0372(15) 0.0163(13) 0.0082(12) 0.0096(13)
C36 0.0364(16) 0.079(2) 0.0478(17) 0.0148(16) 0.0144(13) 0.0080(15)
C37 0.0451(18) 0.074(2) 0.0550(19) 0.0075(17) 0.0167(15) 0.0140(16)
C38 0.050(2) 0.108(3) 0.073(3) 0.006(2) 0.0253(19) 0.017(2)
C39 0.0386(15) 0.067(2) 0.0423(16) 0.0249(14) 0.0133(13) 0.0112(14)
C40 0.0505(18) 0.061(2) 0.0557(19) 0.0222(16) 0.0119(15) 0.0036(15)
C41 0.060(2) 0.065(2) 0.070(2) 0.0250(19) 0.0161(18) 0.0020(18)
C42 0.078(3) 0.062(2) 0.102(3) 0.024(2) 0.013(3) -0.002(2)
O10 0.0426(12) 0.0520(13) 0.0588(13) 0.0029(10) 0.0039(10) -0.0016(9)
O18 0.165(4) 0.072(2) 0.124(3) -0.006(2) 0.055(3) 0.001(2)
N26 0.0327(12) 0.0631(16) 0.0336(12) 0.0162(11) 0.0107(10) 0.0068(11)

_refine_ls_extinction_method     None
_oxford_refine_ls_scale          0.12648(10)
loop_
_geom_bond_atom_site_label_1
_geom_bond_site_symmetry_1
_geom_bond_atom_site_label_2
_geom_bond_site_symmetry_2
_geom_bond_distance
_geom_bond_publ_flag
Si1 . F2 . 1.7365(18) yes
Si1 . F3 . 1.7277(19) yes
Si1 . C4 . 1.898(3) yes
Si1 . C12 . 1.911(4) yes
Si1 . C20 . 1.921(4) yes
C4 . C5 . 1.409(4) yes
C4 . C9 . 1.392(4) yes
C5 . C6 . 1.367(4) yes
C5 . H71 . 0.937 no
C6 . C7 . 1.390(4) yes
C6 . H121 . 0.941 no
C7 . C8 . 1.379(4) yes
C7 . O10 . 1.369(4) yes
C8 . C9 . 1.390(4) yes
C8 . H111 . 0.954 no
C9 . H91 . 0.932 no
C11 . O10 . 1.424(4) yes
C11 . H251 . 0.978 no
C11 . H252 . 0.973 no
C11 . H253 . 0.989 no
C12 . C13 . 1.389(5) yes
C12 . C17 . 1.381(5) yes
C13 . C14 . 1.371(6) yes
C13 . H281 . 0.945 no
C14 . C15 . 1.364(6) yes
C14 . H361 . 0.932 no
C15 . C16 . 1.385(7) yes
C15 . O18 . 1.356(6) yes
C16 . C17 . 1.389(7) yes
C16 . H411 . 0.940 no
C17 . H341 . 0.940 no
C19 . O18 . 1.439(8) yes
C19 . H421 . 0.992 no
C19 . H422 . 0.988 no
C19 . H423 . 0.990 no
C20 . C21 . 1.398(5) yes
C20 . C25 . 1.403(5) yes
C21 . C22 . 1.391(6) yes
C21 . H241 . 0.939 no
C22 . C23 . 1.388(7) yes
C22 . H311 . 0.937 no
C23 . C24 . 1.375(7) yes
C23 . H321 . 0.960 no
C24 . C25 . 1.395(6) yes
C24 . H351 . 0.941 no
C25 . H301 . 0.933 no
C27 . C28 . 1.519(4) yes
C27 . N26 . 1.522(3) yes
C27 . H161 . 0.963 no
C27 . H162 . 0.954 no
C28 . C29 . 1.515(4) yes
C28 . H191 . 0.957 no
C28 . H192 . 0.970 no
C29 . C30 . 1.515(5) yes
C29 . H211 . 0.959 no
C29 . H212 . 0.963 no
C30 . H381 . 0.948 no
C30 . H382 . 0.961 no
C30 . H383 . 0.960 no
C31 . C32 . 1.511(5) yes
C31 . N26 . 1.525(4) yes
C31 . H151 . 0.978 no
C31 . H152 . 0.968 no
C32 . C33 . 1.530(5) yes
C32 . H231 . 0.959 no
C32 . H232 . 0.950 no
C33 . C34 . 1.520(7) yes
C33 . H331 . 0.947 no
C33 . H332 . 0.958 no
C34 . H401 . 0.979 no
C34 . H402 . 0.969 no
C34 . H403 . 0.966 no
C35 . C36 . 1.517(4) yes
C35 . N26 . 1.516(3) yes
C35 . H61 . 0.969 no
C35 . H62 . 0.969 no
C36 . C37 . 1.511(4) yes
C36 . H131 . 0.951 no
C36 . H132 . 0.978 no
C37 . C38 . 1.514(5) yes
C37 . H171 . 0.981 no
C37 . H172 . 0.978 no
C38 . H271 . 0.956 no
C38 . H272 . 0.975 no
C38 . H273 . 0.964 no
C39 . C40 . 1.498(5) yes
C39 . N26 . 1.520(4) yes
C39 . H141 . 0.971 no
C39 . H142 . 0.962 no
C40 . C41 . 1.522(5) yes
C40 . H181 . 0.978 no
C40 . H182 . 0.965 no
C41 . C42 . 1.495(6) yes
C41 . H291 . 0.980 no
C41 . H292 . 0.974 no
C42 . H371 . 0.962 no
C42 . H372 . 0.949 no
C42 . H373 . 0.955 no
loop_
_geom_angle_atom_site_label_1
_geom_angle_site_symmetry_1
_geom_angle_atom_site_label_2
_geom_angle_site_symmetry_2
_geom_angle_atom_site_label_3
_geom_angle_site_symmetry_3
_geom_angle
_geom_angle_publ_flag
F2 . Si1 . F3 . 178.14(11) yes
F2 . Si1 . C4 . 91.27(11) yes
F3 . Si1 . C4 . 89.73(11) yes
F2 . Si1 . C12 . 90.54(12) yes
F3 . Si1 . C12 . 90.42(13) yes
C4 . Si1 . C12 . 116.51(15) yes
F2 . Si1 . C20 . 88.38(12) yes
F3 . Si1 . C20 . 89.77(13) yes
C4 . Si1 . C20 . 122.00(15) yes
C12 . Si1 . C20 . 121.49(15) yes
Si1 . C4 . C5 . 121.8(2) yes
Si1 . C4 . C9 . 122.8(2) yes
C5 . C4 . C9 . 115.4(3) yes
C4 . C5 . C6 . 123.1(3) yes
C4 . C5 . H71 . 119.5 no
C6 . C5 . H71 . 117.4 no
C5 . C6 . C7 . 119.6(3) yes
C5 . C6 . H121 . 120.1 no
C7 . C6 . H121 . 120.3 no
C6 . C7 . C8 . 119.7(3) yes
C6 . C7 . O10 . 115.1(3) yes
C8 . C7 . O10 . 125.2(3) yes
C7 . C8 . C9 . 119.5(3) yes
C7 . C8 . H111 . 121.0 no
C9 . C8 . H111 . 119.4 no
C4 . C9 . C8 . 122.7(3) yes
C4 . C9 . H91 . 119.8 no
C8 . C9 . H91 . 117.5 no
O10 . C11 . H251 . 107.6 no
O10 . C11 . H252 . 110.2 no
H251 . C11 . H252 . 108.6 no
O10 . C11 . H253 . 109.5 no
H251 . C11 . H253 . 109.2 no
H252 . C11 . H253 . 111.5 no
Si1 . C12 . C13 . 121.2(3) yes
Si1 . C12 . C17 . 123.4(3) yes
C13 . C12 . C17 . 115.4(4) yes
C12 . C13 . C14 . 122.7(4) yes
C12 . C13 . H281 . 118.2 no
C14 . C13 . H281 . 119.1 no
C13 . C14 . C15 . 120.5(4) yes
C13 . C14 . H361 . 119.3 no
C15 . C14 . H361 . 120.3 no
C14 . C15 . C16 . 119.4(4) yes
C14 . C15 . O18 . 125.2(5) yes
C16 . C15 . O18 . 115.5(5) yes
C15 . C16 . C17 . 118.8(4) yes
C15 . C16 . H411 . 120.4 no
C17 . C16 . H411 . 120.8 no
C16 . C17 . C12 . 123.2(4) yes
C16 . C17 . H341 . 120.1 no
C12 . C17 . H341 . 116.7 no
O18 . C19 . H421 . 109.3 no
O18 . C19 . H422 . 109.6 no
H421 . C19 . H422 . 110.8 no
O18 . C19 . H423 . 111.7 no
H421 . C19 . H423 . 107.6 no
H422 . C19 . H423 . 107.8 no
Si1 . C20 . C21 . 122.5(3) yes
Si1 . C20 . C25 . 122.4(3) yes
C21 . C20 . C25 . 115.1(4) yes
C20 . C21 . C22 . 122.5(4) yes
C20 . C21 . H241 . 116.5 no
C22 . C21 . H241 . 121.0 no
C21 . C22 . C23 . 121.0(4) yes
C21 . C22 . H311 . 119.5 no
C23 . C22 . H311 . 119.5 no
C22 . C23 . C24 . 117.7(5) yes
C22 . C23 . H321 . 123.5 no
C24 . C23 . H321 . 118.8 no
C23 . C24 . C25 . 121.2(4) yes
C23 . C24 . H351 . 120.0 no
C25 . C24 . H351 . 118.8 no
C20 . C25 . C24 . 122.4(4) yes
C20 . C25 . H301 . 117.7 no
C24 . C25 . H301 . 119.9 no
C28 . C27 . N26 . 116.1(2) yes
C28 . C27 . H161 . 109.8 no
N26 . C27 . H161 . 107.6 no
C28 . C27 . H162 . 110.0 no
N26 . C27 . H162 . 106.6 no
H161 . C27 . H162 . 106.3 no
C27 . C28 . C29 . 110.7(3) yes
C27 . C28 . H191 . 109.7 no
C29 . C28 . H191 . 107.9 no
C27 . C28 . H192 . 111.9 no
C29 . C28 . H192 . 107.0 no
H191 . C28 . H192 . 109.5 no
C28 . C29 . C30 . 112.6(3) yes
C28 . C29 . H211 . 108.0 no
C30 . C29 . H211 . 107.3 no
C28 . C29 . H212 . 110.9 no
C30 . C29 . H212 . 110.8 no
H211 . C29 . H212 . 107.0 no
C29 . C30 . H381 . 107.8 no
C29 . C30 . H382 . 109.1 no
H381 . C30 . H382 . 109.4 no
C29 . C30 . H383 . 109.9 no
H381 . C30 . H383 . 109.2 no
H382 . C30 . H383 . 111.4 no
C32 . C31 . N26 . 116.7(3) yes
C32 . C31 . H151 . 107.6 no
N26 . C31 . H151 . 106.3 no
C32 . C31 . H152 . 109.3 no
N26 . C31 . H152 . 107.3 no
H151 . C31 . H152 . 109.4 no
C31 . C32 . C33 . 111.3(3) yes
C31 . C32 . H231 . 109.7 no
C33 . C32 . H231 . 109.4 no
C31 . C32 . H232 . 111.3 no
C33 . C32 . H232 . 108.2 no
H231 . C32 . H232 . 106.8 no
C32 . C33 . C34 . 112.2(4) yes
C32 . C33 . H331 . 108.5 no
C34 . C33 . H331 . 111.5 no
C32 . C33 . H332 . 109.5 no
C34 . C33 . H332 . 109.9 no
H331 . C33 . H332 . 104.9 no
C33 . C34 . H401 . 110.4 no
C33 . C34 . H402 . 109.1 no
H401 . C34 . H402 . 110.0 no
C33 . C34 . H403 . 108.5 no
H401 . C34 . H403 . 109.2 no
H402 . C34 . H403 . 109.6 no
C36 . C35 . N26 . 115.5(2) yes
C36 . C35 . H61 . 109.6 no
N26 . C35 . H61 . 106.2 no
C36 . C35 . H62 . 110.6 no
N26 . C35 . H62 . 107.0 no
H61 . C35 . H62 . 107.7 no
C35 . C36 . C37 . 109.4(3) yes
C35 . C36 . H131 . 109.5 no
C37 . C36 . H131 . 110.0 no
C35 . C36 . H132 . 112.0 no
C37 . C36 . H132 . 107.3 no
H131 . C36 . H132 . 108.7 no
C36 . C37 . C38 . 111.5(3) yes
C36 . C37 . H171 . 110.5 no
C38 . C37 . H171 . 109.8 no
C36 . C37 . H172 . 108.1 no
C38 . C37 . H172 . 106.1 no
H171 . C37 . H172 . 110.8 no
C37 . C38 . H271 . 109.4 no
C37 . C38 . H272 . 108.0 no
H271 . C38 . H272 . 111.4 no
C37 . C38 . H273 . 108.1 no
H271 . C38 . H273 . 110.1 no
H272 . C38 . H273 . 109.8 no
C40 . C39 . N26 . 115.6(2) yes
C40 . C39 . H141 . 108.2 no
N26 . C39 . H141 . 105.3 no
C40 . C39 . H142 . 111.5 no
N26 . C39 . H142 . 107.8 no
H141 . C39 . H142 . 108.1 no
C39 . C40 . C41 . 110.4(3) yes
C39 . C40 . H181 . 110.9 no
C41 . C40 . H181 . 107.6 no
C39 . C40 . H182 . 109.5 no
C41 . C40 . H182 . 109.5 no
H181 . C40 . H182 . 108.8 no
C40 . C41 . C42 . 112.9(3) yes
C40 . C41 . H291 . 108.1 no
C42 . C41 . H291 . 110.0 no
C40 . C41 . H292 . 107.8 no
C42 . C41 . H292 . 106.9 no
H291 . C41 . H292 . 111.2 no
C41 . C42 . H371 . 111.9 no
C41 . C42 . H372 . 112.0 no
H371 . C42 . H372 . 108.0 no
C41 . C42 . H373 . 109.4 no
H371 . C42 . H373 . 108.7 no
H372 . C42 . H373 . 106.6 no
C11 . O10 . C7 . 117.5(2) yes
C19 . O18 . C15 . 116.6(5) yes
C31 . N26 . C27 . 110.8(2) yes
C31 . N26 . C39 . 106.9(2) yes
C27 . N26 . C39 . 111.2(2) yes
C31 . N26 . C35 . 111.2(2) yes
C27 . N26 . C35 . 105.9(2) yes
C39 . N26 . C35 . 110.9(2) yes
loop_
_geom_hbond_atom_site_label_D
_geom_hbond_site_symmetry_D
_geom_hbond_atom_site_label_H
_geom_hbond_site_symmetry_H
_geom_hbond_atom_site_label_A
_geom_hbond_site_symmetry_A
_geom_hbond_angle_DHA
_geom_hbond_distance_DH
_geom_hbond_distance_HA
_geom_hbond_distance_DA
_geom_hbond_publ_flag
C39 . H142 . O10 4_464 171 0.96 2.49 3.440(6) yes
loop_
_geom_torsion_atom_site_label_1
_geom_torsion_site_symmetry_1
_geom_torsion_atom_site_label_2
_geom_torsion_site_symmetry_2
_geom_torsion_atom_site_label_3
_geom_torsion_site_symmetry_3
_geom_torsion_atom_site_label_4
_geom_torsion_site_symmetry_4
_geom_torsion
_geom_torsion_publ_flag
F2 . Si1 . C4 . C5 . -155.3(6) yes
F2 . Si1 . C4 . C9 . 26.6(7) yes
F3 . Si1 . C4 . C5 . 26.2(7) yes
F3 . Si1 . C4 . C9 . -151.9(6) yes
C12 . Si1 . C4 . C5 . -64.1(7) yes
C12 . Si1 . C4 . C9 . 117.8(7) yes
C20 . Si1 . C4 . C5 . 115.8(7) yes
C20 . Si1 . C4 . C9 . -62.3(7) yes
F2 . Si1 . C12 . C13 . 146.7(8) yes
F2 . Si1 . C12 . C17 . -32.6(9) yes
F3 . Si1 . C12 . C13 . -34.9(8) yes
F3 . Si1 . C12 . C17 . 145.8(9) yes
C4 . Si1 . C12 . C13 . 55.0(9) yes
C4 . Si1 . C12 . C17 . -124.3(8) yes
C20 . Si1 . C12 . C13 . -124.9(8) yes
C20 . Si1 . C12 . C17 . 55.9(10) yes
F2 . Si1 . C20 . C21 . 34.0(7) yes
F2 . Si1 . C20 . C25 . -145.6(7) yes
F3 . Si1 . C20 . C21 . -146.0(7) yes
F3 . Si1 . C20 . C25 . 34.4(7) yes
C4 . Si1 . C20 . C21 . 124.5(6) yes
C4 . Si1 . C20 . C25 . -55.1(8) yes
C12 . Si1 . C20 . C21 . -55.6(8) yes
C12 . Si1 . C20 . C25 . 124.8(7) yes
Si1 . C4 . C5 . C6 . -177.2(5) yes
Si1 . C4 . C5 . H71 . 1.1 no
C9 . C4 . C5 . C6 . 1.0(8) yes
C9 . C4 . C5 . H71 . 179.4 no
Si1 . C4 . C9 . C8 . 175.5(4) yes
Si1 . C4 . C9 . H91 . -1.7 no
C5 . C4 . C9 . C8 . -2.7(8) yes
C5 . C4 . C9 . H91 . -179.9 no
C4 . C5 . C6 . C7 . 1.0(8) yes
C4 . C5 . C6 . H121 . -178.9 no
H71 . C5 . C6 . C7 . -177.3 no
H71 . C5 . C6 . H121 . 2.7 no
C5 . C6 . C7 . C8 . -1.5(8) yes
C5 . C6 . C7 . O10 . 177.6(5) yes
H121 . C6 . C7 . C8 . 178.4 no
H121 . C6 . C7 . O10 . -2.4 no
C6 . C7 . C8 . C9 . -0.0(8) yes
C6 . C7 . C8 . H111 . 177.8 no
O10 . C7 . C8 . C9 . -179.1(4) yes
O10 . C7 . C8 . H111 . -1.3 no
C6 . C7 . O10 . C11 . -167.8(5) yes
C8 . C7 . O10 . C11 . 11.3(7) yes
C7 . C8 . C9 . C4 . 2.2(8) yes
C7 . C8 . C9 . H91 . 179.5 no
H111 . C8 . C9 . C4 . -175.6 no
H111 . C8 . C9 . H91 . 1.7 no
H251 . C11 . O10 . C7 . 176.5 no
H252 . C11 . O10 . C7 . -65.2 no
H253 . C11 . O10 . C7 . 57.9 no
Si1 . C12 . C13 . C14 . -175.5(6) yes
Si1 . C12 . C13 . H281 . 3.9 no
C17 . C12 . C13 . C14 . 3.8(11) yes
C17 . C12 . C13 . H281 . -176.7 no
Si1 . C12 . C17 . C16 . 178.1(7) yes
Si1 . C12 . C17 . H341 . -1.7 no
C13 . C12 . C17 . C16 . -1.2(12) yes
C13 . C12 . C17 . H341 . 179.0 no
C12 . C13 . C14 . C15 . -2.9(12) yes
C12 . C13 . C14 . H361 . 177.2 no
H281 . C13 . C14 . C15 . 177.6 no
H281 . C13 . C14 . H361 . -2.2 no
C13 . C14 . C15 . C16 . -0.8(13) yes
C13 . C14 . C15 . O18 . -179.7(8) yes
H361 . C14 . C15 . C16 . 179.0 no
H361 . C14 . C15 . O18 . 0.1 no
C14 . C15 . C16 . C17 . 3.3(15) yes
C14 . C15 . C16 . H411 . -178.9 no
O18 . C15 . C16 . C17 . -177.7(9) yes
O18 . C15 . C16 . H411 . 0.1 no
C14 . C15 . O18 . C19 . -13.4(14) yes
C16 . C15 . O18 . C19 . 167.7(10) yes
C15 . C16 . C17 . C12 . -2.2(15) yes
C15 . C16 . C17 . H341 . 177.5 no
H411 . C16 . C17 . C12 . 179.9 no
H411 . C16 . C17 . H341 . -0.3 no
H421 . C19 . O18 . C15 . -174.9 no
H422 . C19 . O18 . C15 . -53.3 no
H423 . C19 . O18 . C15 . 66.1 no
Si1 . C20 . C21 . C22 . 179.0(5) yes
Si1 . C20 . C21 . H241 . -1.0 no
C25 . C20 . C21 . C22 . -1.4(9) yes
C25 . C20 . C21 . H241 . 178.7 no
Si1 . C20 . C25 . C24 . 178.5(5) yes
Si1 . C20 . C25 . H301 . -1.5 no
C21 . C20 . C25 . C24 . -1.1(9) yes
C21 . C20 . C25 . H301 . 178.9 no
C20 . C21 . C22 . C23 . 3.0(10) yes
C20 . C21 . C22 . H311 . -175.7 no
H241 . C21 . C22 . C23 . -177.1 no
H241 . C21 . C22 . H311 . 4.2 no
C21 . C22 . C23 . C24 . -1.9(11) yes
C21 . C22 . C23 . H321 . 179.1 no
H311 . C22 . C23 . C24 . 176.7 no
H311 . C22 . C23 . H321 . -2.2 no
C22 . C23 . C24 . C25 . -0.5(11) yes
C22 . C23 . C24 . H351 . -178.7 no
H321 . C23 . C24 . C25 . 178.5 no
H321 . C23 . C24 . H351 . 0.3 no
C23 . C24 . C25 . C20 . 2.1(10) yes
C23 . C24 . C25 . H301 . -177.9 no
H351 . C24 . C25 . C20 . -179.7 no
H351 . C24 . C25 . H301 . 0.3 no
N26 . C27 . C28 . C29 . 176.3(7) yes
N26 . C27 . C28 . H191 . 57.3 no
N26 . C27 . C28 . H192 . -64.5 no
H161 . C27 . C28 . C29 . -61.4 no
H161 . C27 . C28 . H191 . 179.6 no
H161 . C27 . C28 . H192 . 57.8 no
H162 . C27 . C28 . C29 . 55.2 no
H162 . C27 . C28 . H191 . -63.8 no
H162 . C27 . C28 . H192 . 174.4 no
C28 . C27 . N26 . C31 . -67.3(8) yes
C28 . C27 . N26 . C39 . 51.5(8) yes
C28 . C27 . N26 . C35 . 172.0(6) yes
H161 . C27 . N26 . C31 . 169.3 no
H161 . C27 . N26 . C39 . -71.9 no
H161 . C27 . N26 . C35 . 48.6 no
H162 . C27 . N26 . C31 . 55.6 no
H162 . C27 . N26 . C39 . 174.5 no
H162 . C27 . N26 . C35 . -65.0 no
C27 . C28 . C29 . C30 . 177.8(8) yes
C27 . C28 . C29 . H211 . 59.5 no
C27 . C28 . C29 . H212 . -57.4 no
H191 . C28 . C29 . C30 . -62.1 no
H191 . C28 . C29 . H211 . 179.6 no
H191 . C28 . C29 . H212 . 62.7 no
H192 . C28 . C29 . C30 . 55.6 no
H192 . C28 . C29 . H211 . -62.6 no
H192 . C28 . C29 . H212 . -179.6 no
C28 . C29 . C30 . H381 . -61.4 no
C28 . C29 . C30 . H382 . 179.9 no
C28 . C29 . C30 . H383 . 57.5 no
H211 . C29 . C30 . H381 . 57.3 no
H211 . C29 . C30 . H382 . -61.5 no
H211 . C29 . C30 . H383 . 176.1 no
H212 . C29 . C30 . H381 . 173.8 no
H212 . C29 . C30 . H382 . 55.1 no
H212 . C29 . C30 . H383 . -67.3 no
N26 . C31 . C32 . C33 . 172.8(5) yes
N26 . C31 . C32 . H231 . 51.5 no
N26 . C31 . C32 . H232 . -66.5 no
H151 . C31 . C32 . C33 . 53.4 no
H151 . C31 . C32 . H231 . -67.9 no
H151 . C31 . C32 . H232 . 174.1 no
H152 . C31 . C32 . C33 . -65.3 no
H152 . C31 . C32 . H231 . 173.5 no
H152 . C31 . C32 . H232 . 55.5 no
C32 . C31 . N26 . C27 . -66.3(7) yes
C32 . C31 . N26 . C39 . 172.3(5) yes
C32 . C31 . N26 . C35 . 51.2(6) yes
H151 . C31 . N26 . C27 . 53.7 no
H151 . C31 . N26 . C39 . -67.6 no
H151 . C31 . N26 . C35 . 171.2 no
H152 . C31 . N26 . C27 . 170.7 no
H152 . C31 . N26 . C39 . 49.4 no
H152 . C31 . N26 . C35 . -71.8 no
C31 . C32 . C33 . C34 . 177.8(6) yes
C31 . C32 . C33 . H331 . -58.5 no
C31 . C32 . C33 . H332 . 55.4 no
H231 . C32 . C33 . C34 . -60.8 no
H231 . C32 . C33 . H331 . 62.9 no
H231 . C32 . C33 . H332 . 176.9 no
H232 . C32 . C33 . C34 . 55.2 no
H232 . C32 . C33 . H331 . 178.9 no
H232 . C32 . C33 . H332 . -67.1 no
C32 . C33 . C34 . H401 . 63.5 no
C32 . C33 . C34 . H402 . -175.6 no
C32 . C33 . C34 . H403 . -56.2 no
H331 . C33 . C34 . H401 . -58.5 no
H331 . C33 . C34 . H402 . 62.5 no
H331 . C33 . C34 . H403 . -178.1 no
H332 . C33 . C34 . H401 . -174.4 no
H332 . C33 . C34 . H402 . -53.5 no
H332 . C33 . C34 . H403 . 65.9 no
N26 . C35 . C36 . C37 . 177.9(6) yes
N26 . C35 . C36 . H131 . 57.4 no
N26 . C35 . C36 . H132 . -63.3 no
H61 . C35 . C36 . C37 . 58.0 no
H61 . C35 . C36 . H131 . -62.5 no
H61 . C35 . C36 . H132 . 176.8 no
H62 . C35 . C36 . C37 . -60.5 no
H62 . C35 . C36 . H131 . 178.9 no
H62 . C35 . C36 . H132 . 58.3 no
C36 . C35 . N26 . C31 . 60.7(7) yes
C36 . C35 . N26 . C27 . -178.8(6) yes
C36 . C35 . N26 . C39 . -58.1(8) yes
H61 . C35 . N26 . C31 . -177.5 no
H61 . C35 . N26 . C27 . -57.1 no
H61 . C35 . N26 . C39 . 63.6 no
H62 . C35 . N26 . C31 . -62.7 no
H62 . C35 . N26 . C27 . 57.7 no
H62 . C35 . N26 . C39 . 178.4 no
C35 . C36 . C37 . C38 . -179.5(7) yes
C35 . C36 . C37 . H171 . -57.2 no
C35 . C36 . C37 . H172 . 64.2 no
H131 . C36 . C37 . C38 . -59.3 no
H131 . C36 . C37 . H171 . 63.1 no
H131 . C36 . C37 . H172 . -175.5 no
H132 . C36 . C37 . C38 . 58.8 no
H132 . C36 . C37 . H171 . -178.8 no
H132 . C36 . C37 . H172 . -57.5 no
C36 . C37 . C38 . H271 . 174.7 no
C36 . C37 . C38 . H272 . -63.9 no
C36 . C37 . C38 . H273 . 54.9 no
H171 . C37 . C38 . H271 . 51.9 no
H171 . C37 . C38 . H272 . 173.3 no
H171 . C37 . C38 . H273 . -68.0 no
H172 . C37 . C38 . H271 . -67.9 no
H172 . C37 . C38 . H272 . 53.5 no
H172 . C37 . C38 . H273 . 172.3 no
N26 . C39 . C40 . C41 . -178.9(5) yes
N26 . C39 . C40 . H181 . -59.7 no
N26 . C39 . C40 . H182 . 60.4 no
H141 . C39 . C40 . C41 . 63.4 no
H141 . C39 . C40 . H181 . -177.4 no
H141 . C39 . C40 . H182 . -57.3 no
H142 . C39 . C40 . C41 . -55.3 no
H142 . C39 . C40 . H181 . 63.9 no
H142 . C39 . C40 . H182 . -176.0 no
C40 . C39 . N26 . C31 . 179.9(5) yes
C40 . C39 . N26 . C27 . 58.7(7) yes
C40 . C39 . N26 . C35 . -58.8(7) yes
H141 . C39 . N26 . C31 . -60.9 no
H141 . C39 . N26 . C27 . 178.0 no
H141 . C39 . N26 . C35 . 60.5 no
H142 . C39 . N26 . C31 . 54.3 no
H142 . C39 . N26 . C27 . -66.8 no
H142 . C39 . N26 . C35 . 175.7 no
C39 . C40 . C41 . C42 . 178.9(6) yes
C39 . C40 . C41 . H291 . -59.2 no
C39 . C40 . C41 . H292 . 61.1 no
H181 . C40 . C41 . C42 . 57.7 no
H181 . C40 . C41 . H291 . 179.6 no
H181 . C40 . C41 . H292 . -60.1 no
H182 . C40 . C41 . C42 . -60.4 no
H182 . C40 . C41 . H291 . 61.5 no
H182 . C40 . C41 . H292 . -178.2 no
C40 . C41 . C42 . H371 . -55.7 no
C40 . C41 . C42 . H372 . -177.2 no
C40 . C41 . C42 . H373 . 64.8 no
H291 . C41 . C42 . H371 . -176.5 no
H291 . C41 . C42 . H372 . 62.0 no
H291 . C41 . C42 . H373 . -56.0 no
H292 . C41 . C42 . H371 . 62.7 no
H292 . C41 . C42 . H372 . -58.8 no
H292 . C41 . C42 . H373 . -176.8 no


_iucr_refine_instructions_details 
;
#
# Punched on 17/02/23 at 10:58:03
#
#LIST     12                                                                    
BLOCK SCALE X'S  U'S 
RIDE C   (   5,X'S) H   (  71,X'S) 
RIDE C   (   6,X'S) H   ( 121,X'S) 
RIDE C   (   8,X'S) H   ( 111,X'S) 
RIDE C   (   9,X'S) H   (  91,X'S) 
RIDE C   (  11,X'S) H   ( 251,X'S) H   ( 252,X'S) H   ( 253,X'S) 
RIDE C   (  13,X'S) H   ( 281,X'S) 
RIDE C   (  14,X'S) H   ( 361,X'S) 
RIDE C   (  16,X'S) H   ( 411,X'S) 
RIDE C   (  17,X'S) H   ( 341,X'S) 
RIDE C   (  19,X'S) H   ( 421,X'S) H   ( 422,X'S) H   ( 423,X'S) 
RIDE C   (  21,X'S) H   ( 241,X'S) 
RIDE C   (  22,X'S) H   ( 311,X'S) 
RIDE C   (  23,X'S) H   ( 321,X'S) 
RIDE C   (  24,X'S) H   ( 351,X'S) 
RIDE C   (  25,X'S) H   ( 301,X'S) 
RIDE C   (  27,X'S) H   ( 161,X'S) H   ( 162,X'S) 
RIDE C   (  28,X'S) H   ( 191,X'S) H   ( 192,X'S) 
RIDE C   (  29,X'S) H   ( 211,X'S) H   ( 212,X'S) 
RIDE C   (  30,X'S) H   ( 381,X'S) H   ( 382,X'S) H   ( 383,X'S) 
RIDE C   (  31,X'S) H   ( 151,X'S) H   ( 152,X'S) 
RIDE C   (  32,X'S) H   ( 231,X'S) H   ( 232,X'S) 
RIDE C   (  33,X'S) H   ( 331,X'S) H   ( 332,X'S) 
RIDE C   (  34,X'S) H   ( 401,X'S) H   ( 402,X'S) H   ( 403,X'S) 
RIDE C   (  35,X'S) H   (  61,X'S) H   (  62,X'S) 
RIDE C   (  36,X'S) H   ( 131,X'S) H   ( 132,X'S) 
RIDE C   (  37,X'S) H   ( 171,X'S) H   ( 172,X'S) 
RIDE C   (  38,X'S) H   ( 271,X'S) H   ( 272,X'S) H   ( 273,X'S) 
RIDE C   (  39,X'S) H   ( 141,X'S) H   ( 142,X'S) 
RIDE C   (  40,X'S) H   ( 181,X'S) H   ( 182,X'S) 
RIDE C   (  41,X'S) H   ( 291,X'S) H   ( 292,X'S) 
RIDE C   (  42,X'S) H   ( 371,X'S) H   ( 372,X'S) H   ( 373,X'S) 
END                                                                             
#
# Punched on 17/02/23 at 10:58:03
#
#LIST     16                                                                    
NO 
REM   HREST   START (DO NOT REMOVE THIS LINE) 
REM   HREST   END (DO NOT REMOVE THIS LINE) 
END                                                                             
;

_refine_special_details          
;
?
  Reflections are selected by the following conditions :-
  Minimum value of SQRTW        is   0.00
  Minimum value of RATIO        is  -3.00
;
_chemical_name_systematic        
'Tetrabutylammonium difluorobis(4-methoxyphenyl)phenylsilicate'
_chemical_name_common            
'Butan-1-aminium, N,N,N-tributyl, (TB-5-11)-difluorobis(4-methoxyphenyl)phenylsilicate(1-)'
